# Supplementary material for: Long Noncoding RNA-H19 Contributes to Atherosclerosis and Induces Ischemic Stroke via the Upregulation of Acid Phosphatase 5
Source: Front Neurol. 2019 Feb 4;10:32. doi: 10.3389/fneur.2019.00032 (PMC6369351; doi:10.3389/fneur.2019.00032)
Supplement: Supplementary file 1 [file Table_1.xlsx]

## Sheet: Sheet1
ID	adj.P.Val	P.Value	t	B	logFC	Gene.symbol	Gene.title
8131927	1.57e-05	2.82e-09	6.87671	10.9836	1.05739	MPP6	membrane palmitoylated protein 6
8077323	1.7e-05	3.57e-09	6.81866	10.7611	1.79233	CNTN4	contactin 4
8096281	1.7e-05	1.03e-08	-6.5572	9.76243	-1.79498	IBSP	integrin binding sialoprotein
8121181	1.7e-05	1.17e-08	6.52596	9.64351	1.56465	FHL5	four and a half LIM domains 5
8025918	1.7e-05	1.43e-08	6.4756	9.45201	1.14057	CNN1	calponin 1
8105411	1.82e-05	1.75e-08	6.42621	9.26444	1.1754	IL31RA	interleukin 31 receptor A
7918878	1.91e-05	2.16e-08	6.37324	9.06359	1.66766	CASQ2	calsequestrin 2
8123246	1.91e-05	2.23e-08	6.36488	9.03194	1.12824	SLC22A3	solute carrier family 22 member 3
7916986	1.97e-05	2.54e-08	6.3327	8.91008	1.10062	NEGR1	neuronal growth regulator 1
7954899	2e-05	3e-08	6.29132	8.75361	1.91103	CNTN1	contactin 1
7903162	2.36e-05	4.73e-08	6.17764	8.32483	1.14358	TMEM56-RWDD3///TMEM56	TMEM56-RWDD3 readthrough///transmembrane protein 56
7939052	2.36e-05	5.37e-08	6.14594	8.20558	1.16131	FIBIN	fin bud initiation factor homolog (zebrafish)
8151532	2.39e-05	6.05e-08	-6.11607	8.09335	-2.45446	FABP4	fatty acid binding protein 4
8005048	2.39e-05	6.08e-08	6.11453	8.08758	1.62845	MYOCD	myocardin
8176400	2.55e-05	7.09e-08	6.07597	7.94287	1.38541	PCDH11Y///PCDH11X	protocadherin 11 Y-linked///protocadherin 11 X-linked
8088848	2.55e-05	7.27e-08	6.06972	7.91943	1.07182	PDZRN3	PDZ domain containing ring finger 3
8168657	2.8e-05	1.13e-07	5.95963	7.5077	1.3466	PCDH11Y///PCDH11X	protocadherin 11 Y-linked///protocadherin 11 X-linked
7971905	2.81e-05	1.15e-07	5.95334	7.48422	1.11425	PCDH20	protocadherin 20
8077366	2.85e-05	1.23e-07	5.93737	7.42468	1.27233	LRRN1	leucine rich repeat neuronal 1
7902495	2.89e-05	1.3e-07	5.9233	7.37224	1.02671	NEXN	nexilin F-actin binding protein
8173825	2.89e-05	1.3e-07	5.92284	7.37052	1.3692	RPS6KA6	ribosomal protein S6 kinase A6
8098344	3.01e-05	1.39e-07	5.90659	7.31001	1.50436
8058591	3.09e-05	1.5e-07	5.88776	7.23994	1.19793	ACADL	acyl-CoA dehydrogenase, long chain
8099721	3.12e-05	1.53e-07	-5.8827	7.22114	-1.04335	SEL1L3	SEL1L family member 3
8168892	3.35e-05	1.68e-07	5.85785	7.1288	1.03103	TCEAL2	transcription elongation factor A like 2
8060897	3.43e-05	1.79e-07	5.84188	7.0695	1.19451	PLCB4	phospholipase C beta 4
8129666	3.53e-05	1.87e-07	5.83127	7.03013	1.0075	SLC2A12	solute carrier family 2 member 12
8161884	3.53e-05	1.87e-07	5.83038	7.02684	1.11997	PRUNE2	prune homolog 2
7925511	3.62e-05	2.09e-07	5.80248	6.9234	1.11138	PLD5	phospholipase D family member 5
8104758	3.62e-05	2.11e-07	5.79999	6.91419	1.29154	NPR3	natriuretic peptide receptor 3
8056222	3.69e-05	2.24e-07	-5.78499	6.85865	-1.61087	DPP4	dipeptidyl peptidase 4
7918157	3.72e-05	2.3e-07	-5.77804	6.83293	-1.02673	VAV3	vav guanine nucleotide exchange factor 3
8121257	3.75e-05	2.43e-07	-5.76448	6.78278	-1.00511	PRDM1	PR/SET domain 1
7960794	3.84e-05	2.64e-07	-5.74317	6.70405	-1.13055	CD163	CD163 molecule
8088866	3.89e-05	2.71e-07	5.73648	6.67934	1.36174	CNTN3	contactin 3
7922598	3.92e-05	2.75e-07	5.73258	6.66496	1.13325	ANGPTL1	angiopoietin like 1
8086600	3.94e-05	2.92e-07	-5.71744	6.60909	-1.17945	CCR1	C-C motif chemokine receptor 1
8103736	4.37e-05	3.59e-07	5.66434	6.41354	1.16017	SCRG1	stimulator of chondrogenesis 1
8042391	4.59e-05	4.12e-07	-5.62912	6.28416	-1.10474	PLEK	pleckstrin
8161865	4.75e-05	4.52e-07	5.60576	6.19847	1.02142	PRUNE2	prune homolog 2
8072678	4.75e-05	4.59e-07	-5.60174	6.18372	-1.4195	HMOX1	heme oxygenase 1
8043431	4.9e-05	4.9e-07	-5.58462	6.12103	-1.88474	IGKC	immunoglobulin kappa constant
7983779	5.12e-05	5.44e-07	5.55797	6.02353	1.1218	UNC13C///UNC13C	unc-13 homolog C///unc-13 homolog C
8147830	5.35e-05	5.93e-07	-5.53558	5.94172	-1.00581	DCSTAMP	dendrocyte expressed seven transmembrane protein
8096704	5.4e-05	6.1e-07	5.52845	5.91571	1.06533	NPNT	nephronectin
7910792	5.41e-05	6.13e-07	5.52708	5.9107	1.24144	RYR2	ryanodine receptor 2
8005043	5.47e-05	6.33e-07	5.51887	5.88078	1.23664	LINC00670	long intergenic non-protein coding RNA 670
7908003	5.61e-05	6.71e-07	-5.50387	5.8261	-1.06636	NPL	N-acetylneuraminate pyruvate lyase
8044574	5.61e-05	6.73e-07	-5.50322	5.82373	-1.39449	IL1RN	interleukin 1 receptor antagonist
8104746	5.65e-05	6.89e-07	5.49709	5.80139	1.23084	NPR3	natriuretic peptide receptor 3
8106448	5.75e-05	7.09e-07	5.48948	5.77367	1.23204	PDE8B	phosphodiesterase 8B
7946946	5.77e-05	7.3e-07	5.48222	5.74726	1.88663	TPH1	tryptophan hydroxylase 1
7981728	5.96e-05	7.84e-07	-5.46355	5.67938	-1.8676	IGHM///IGHV3-48///IGHV3-69-1	immunoglobulin heavy constant mu///immunoglobulin heavy variable 3-48///immunoglobulin heavy variable 3-69-1 (pseudogene)
7981720	6.22e-05	8.49e-07	-5.44302	5.60479	-1.2956	IGHA1///SCFV///C14orf99///IGHV3-48///IGHV3-69-1	immunoglobulin heavy constant alpha 1///single-chain Fv fragment///uncharacterized LOC317730///immunoglobulin heavy variable 3-48///immunoglobulin heavy variable 3-69-1 (pseudogene)
8091402	6.22e-05	8.53e-07	-5.44191	5.60076	-1.02327	TM4SF18	transmembrane 4 L six family member 18
8083968	6.43e-05	8.88e-07	5.43126	5.56212	1.03802	NLGN1	neuroligin 1
7981740	6.52e-05	9.28e-07	-5.41995	5.52113	-1.5855	SCFV///IGLJ3///IGHM///IGHA1///SCFV///C14orf99///IGK///IGKV3-20///IGHV3-23///IGHV3-30///IGHV3-48///IGHV3-69-1	single-chain Fv fragment///immunoglobulin lambda joining 3///immunoglobulin heavy constant mu///immunoglobulin heavy constant alpha 1///single-chain Fv fragment///uncharacterized LOC317730///immunoglobulin kappa locus///immunoglobulin kappa variable 3-20///immunoglobulin heavy variable 3-23///immunoglobulin heavy variable 3-30///immunoglobulin heavy variable 3-48///immunoglobulin heavy variable 3…
7896697	6.52e-05	9.28e-07	-5.41985	5.52078	-1.32786
8120961	6.71e-05	9.78e-07	5.40618	5.47123	1.15825	MRAP2	melanocortin 2 receptor accessory protein 2
7981601	6.73e-05	9.86e-07	-5.40415	5.46389	-1.06476	IGHM///IGHG1///IGHD///IGHA2///IGHA1///IGHA2///IGHA1///IGH	immunoglobulin heavy constant mu///immunoglobulin heavy constant gamma 1 (G1m marker)///immunoglobulin heavy constant delta///immunoglobulin heavy constant alpha 2 (A2m marker)///immunoglobulin heavy constant alpha 1///immunoglobulin heavy constant alpha 2 (A2m marker)///immunoglobulin heavy constant alpha 1///immunoglobulin heavy locus
7929373	6.74e-05	1.02e-06	5.3964	5.43585	1.15644	LGI1	leucine rich glioma inactivated 1
8043465	6.81e-05	1.05e-06	-5.38896	5.40894	-1.55364	IGKC	immunoglobulin kappa constant
8043459	6.84e-05	1.05e-06	-5.38734	5.40307	-1.44251	IGKC	immunoglobulin kappa constant
7917199	7.12e-05	1.12e-06	5.37107	5.34424	1.02607	TTLL7	tubulin tyrosine ligase like 7
8022045	7.33e-05	1.21e-06	5.35036	5.26948	1.00921	MYOM1	myomesin 1
8097991	7.34e-05	1.22e-06	-5.34957	5.26664	-1.15076	TDO2	tryptophan 2,3-dioxygenase
7981730	7.53e-05	1.29e-06	-5.33425	5.21141	-1.62145	SCFV///IGLJ3///IGHV3-23///IGHV4-31///IGHM///IGHG2///IGHG1///IGHA1///SCFV///C14orf99///IGK///IGKV3-20///IGHV3-23///IGHV3-30///IGHV3-48///IGHV3-75///IGHV3-69-1///IGHV3OR16-7	single-chain Fv fragment///immunoglobulin lambda joining 3///immunoglobulin heavy variable 3-23///immunoglobulin heavy variable 4-31///immunoglobulin heavy constant mu///immunoglobulin heavy constant gamma 2 (G2m marker)///immunoglobulin heavy constant gamma 1 (G1m marker)///immunoglobulin heavy constant alpha 1///single-chain Fv fragment///uncharacterized LOC317730///immunoglobulin kappa locus//…
8053690	7.6e-05	1.32e-06	-5.3279	5.18855	-1.67201
8178095	7.61e-05	1.34e-06	-5.32469	5.17697	-1.00692	C2	complement component 2
8179331	7.61e-05	1.34e-06	-5.32469	5.17697	-1.00692	C2	complement component 2
8151369	7.63e-05	1.36e-06	5.32106	5.1639	1.04226	SBSPON	somatomedin B and thrombospondin type 1 domain containing
8043474	7.79e-05	1.46e-06	-5.30182	5.09466	-1.38954	IGKC	immunoglobulin kappa constant
7981724	7.79e-05	1.47e-06	-5.30063	5.0904	-1.73119	SCFV///IGLJ3///IGHM///IGHG1///IGHD///C14orf99///IGHV3-48///IGHV3-69-1	single-chain Fv fragment///immunoglobulin lambda joining 3///immunoglobulin heavy constant mu///immunoglobulin heavy constant gamma 1 (G1m marker)///immunoglobulin heavy constant delta///uncharacterized LOC317730///immunoglobulin heavy variable 3-48///immunoglobulin heavy variable 3-69-1 (pseudogene)
8043480	7.95e-05	1.55e-06	-5.28605	5.03801	-1.38307	IGKC	immunoglobulin kappa constant
7981722	8.08e-05	1.59e-06	-5.27941	5.01415	-1.58961	IGLJ3///IGHV3-23///IGHV4-31///IGHM///IGHG1///IGHA1///SCFV///C14orf99///IGK///IGKV3-20///IGHV3-23///IGHV3-48///IGHV3-69-1///IGHV3OR16-7	immunoglobulin lambda joining 3///immunoglobulin heavy variable 3-23///immunoglobulin heavy variable 4-31///immunoglobulin heavy constant mu///immunoglobulin heavy constant gamma 1 (G1m marker)///immunoglobulin heavy constant alpha 1///single-chain Fv fragment///uncharacterized LOC317730///immunoglobulin kappa locus///immunoglobulin kappa variable 3-20///immunoglobulin heavy variable 3-23///immun…
8083494	8.26e-05	1.67e-06	-5.26652	4.96792	-1.485	MME	membrane metallo-endopeptidase
7991335	8.68e-05	1.83e-06	-5.24296	4.88349	-1.17383	ANPEP	alanyl aminopeptidase, membrane
7995263	8.69e-05	1.85e-06	-5.24048	4.87462	-1.48792	SCFV///IGLJ3///IGHV3-23///IGHV3-41///IGHV4-31///IGHM///IGHG2///IGHG1///IGHA1///IGH///C14orf99///IGK///IGKV3-20///IGHV3-23///IGHV3-48///IGHV3-75///IGHV3-69-1///IGHV3OR16-7	single-chain Fv fragment///immunoglobulin lambda joining 3///immunoglobulin heavy variable 3-23///immunoglobulin heavy variable 3-41 (pseudogene)///immunoglobulin heavy variable 4-31///immunoglobulin heavy constant mu///immunoglobulin heavy constant gamma 2 (G2m marker)///immunoglobulin heavy constant gamma 1 (G1m marker)///immunoglobulin heavy constant alpha 1///immunoglobulin heavy locus///unch…
8103494	8.7e-05	1.85e-06	5.24002	4.87295	1.27438	NPY1R///NPY1R	neuropeptide Y receptor Y1///neuropeptide Y receptor Y1
7905606	8.88e-05	1.92e-06	5.22985	4.83657	1.07677	NPR1	natriuretic peptide receptor 1
7910950	9.06e-05	2e-06	-5.21916	4.79835	-1.12436	KMO	kynurenine 3-monooxygenase (kynurenine 3-hydroxylase)
7981732	9.1e-05	2.04e-06	-5.21461	4.78207	-1.73977	LOC102723407///IGHV4-31///IGHM///IGHD///IGHA2///LOC102723407///SKAP2///IGHA2///IGHA1///IGH	putative V-set and immunoglobulin domain-containing-like protein IGHV4OR15-8///immunoglobulin heavy variable 4-31///immunoglobulin heavy constant mu///immunoglobulin heavy constant delta///immunoglobulin heavy constant alpha 2 (A2m marker)///putative V-set and immunoglobulin domain-containing-like protein IGHV4OR15-8///src kinase associated phosphoprotein 2///immunoglobulin heavy constant alpha 2…
8121729	9.84e-05	2.31e-06	5.18155	4.66411	1.06111	PLN	phospholamban
8043470	9.94e-05	2.39e-06	-5.1723	4.63113	-1.85104
7930714	0.0001019	2.54e-06	5.15638	4.57447	1.4375	ATRNL1	attractin like 1
8053735	0.0001019	2.56e-06	-5.15484	4.56899	-1.3212	IGKC	immunoglobulin kappa constant
7981718	0.0001027	2.6e-06	-5.15052	4.55362	-1.53679	SCFV///IGHM///SCFV///IGHV3-30	single-chain Fv fragment///immunoglobulin heavy constant mu///single-chain Fv fragment///immunoglobulin heavy variable 3-30
8001104	0.0001055	2.71e-06	-5.13968	4.5151	-1.40886	IGHV3-48///IGHV3-69-1///IGHV3OR16-7	immunoglobulin heavy variable 3-48///immunoglobulin heavy variable 3-69-1 (pseudogene)///immunoglobulin heavy variable 3/OR16-7 (pseudogene)
8043476	0.0001063	2.74e-06	-5.13661	4.5042	-1.61242
8085797	0.0001156	3.15e-06	5.09913	4.37127	1.0368	THRB	thyroid hormone receptor beta
7981737	0.0001156	3.16e-06	-5.09886	4.37032	-1.43643	IGHV3-69-1///IGHV3OR16-7	immunoglobulin heavy variable 3-69-1 (pseudogene)///immunoglobulin heavy variable 3/OR16-7 (pseudogene)
8043449	0.0001162	3.18e-06	-5.09717	4.36433	-1.66717	IGK///IGKC	immunoglobulin kappa locus///immunoglobulin kappa constant
8112428	0.0001216	3.42e-06	-5.07756	4.29494	-1.04837	CD180	CD180 molecule
8055980	0.0001217	3.45e-06	-5.07558	4.28793	-1.09952	CYTIP	cytohesin 1 interacting protein
8096415	0.0001272	3.71e-06	-5.0558	4.21808	-1.15427	MMRN1	multimerin 1
8043468	0.0001335	4.03e-06	-5.03401	4.14125	-1.67467	IGKC	immunoglobulin kappa constant
7899160	0.0001351	4.11e-06	-5.02878	4.12281	-1.26319	CD52	CD52 molecule
8160297	0.0001365	4.17e-06	-5.02497	4.10941	-1.18298	PLIN2	perilipin 2
8093104	0.0001374	4.22e-06	-5.02152	4.09726	-1.569	TM4SF19-TCTEX1D2///TM4SF19	TM4SF19-TCTEX1D2 readthrough (NMD candidate)///transmembrane 4 L six family member 19
8001102	0.0001476	4.79e-06	-4.98776	3.97861	-1.06821
8101957	0.000156	5.35e-06	-4.95845	3.87591	-1.01551	EMCN	endomucin
8160168	0.0001573	5.47e-06	4.95266	3.85564	1.00531	FREM1	FRAS1 related extracellular matrix 1
7948420	0.0001766	6.33e-06	-4.91336	3.71838	-1.47152	FABP5P3///FABP5	fatty acid binding protein 5 pseudogene 3///fatty acid binding protein 5
8063115	0.0001865	6.88e-06	-4.891	3.64048	-1.8178	MMP9	matrix metallopeptidase 9
8147049	0.0001871	6.92e-06	-4.88919	3.6342	-1.45665	FABP5P3///FABP5	fatty acid binding protein 5 pseudogene 3///fatty acid binding protein 5
8140686	0.0001901	7.11e-06	4.88212	3.60961	1.09212	SEMA3D	semaphorin 3D
7995128	0.0001909	7.17e-06	-4.8799	3.60188	-1.0706	ITGAX	integrin subunit alpha X
7986639	0.000195	7.45e-06	-4.86942	3.56548	-1.14737
8100827	0.0001967	7.54e-06	-4.86621	3.55432	-1.89315	JCHAIN	joining chain of multimeric IgA and IgM
8133876	0.0001989	7.71e-06	-4.86025	3.53363	-1.80221	CD36	CD36 molecule
8043433	0.0002016	7.87e-06	-4.85453	3.51379	-1.27305	IGKC	immunoglobulin kappa constant
8043436	0.0002056	8.13e-06	-4.84577	3.48344	-1.65499	IGKC	immunoglobulin kappa constant
8043360	0.0002126	8.59e-06	-4.83099	3.43223	-1.15536	IGK///IGKC	immunoglobulin kappa locus///immunoglobulin kappa constant
8043438	0.0002315	9.85e-06	-4.79379	3.30375	-1.34401	IGKC	immunoglobulin kappa constant
7922229	0.0002365	1.02e-05	-4.78351	3.26831	-1.15719	SELE	selectin E
8053713	0.0002556	1.15e-05	-4.75146	3.15805	-1.33301	IGKC	immunoglobulin kappa constant
8162059	0.0002651	1.21e-05	-4.73731	3.1095	-1.13202	SLC28A3	solute carrier family 28 member 3
8045539	0.0002669	1.23e-05	-4.73419	3.0988	-1.04722	KYNU	kynureninase
7896729	0.0002847	1.35e-05	-4.70776	3.0083	-1.27352
8043441	0.0002918	1.4e-05	-4.69813	2.97538	-1.75198
7987315	0.0002934	1.41e-05	4.69595	2.96793	1.07237	ACTC1	actin, alpha, cardiac muscle 1
7981990	0.0003043	1.48e-05	4.68271	2.92277	1.09861	SNORD116-21	small nucleolar RNA, C/D box 116-21
8109383	0.0003082	1.51e-05	4.67807	2.90693	1.02562	GRIA1	glutamate ionotropic receptor AMPA type subunit 1
8126784	0.0003215	1.6e-05	-4.66059	2.8474	-1.29956	PLA2G7	phospholipase A2 group VII
8095303	0.0003669	1.93e-05	4.60929	2.67327	1.06682	ADGRL3	adhesion G protein-coupled receptor L3
7896728	0.0003884	2.09e-05	-4.58755	2.59976	-1.06515
8129071	0.0003999	2.18e-05	4.57664	2.56293	1.01427	FRK	fyn related Src family tyrosine kinase
8034304	0.0004631	2.66e-05	-4.52043	2.3739	-1.00142	ACP5	acid phosphatase 5, tartrate resistant
8101126	0.0005234	3.18e-05	-4.47096	2.20852	-1.05173	CXCL10	C-X-C motif chemokine ligand 10
8147145	0.0005314	3.24e-05	-4.4655	2.19031	-1.42507	ATP6V0D2	ATPase H+ transporting V0 subunit d2
7951217	0.0005723	3.57e-05	-4.43844	2.10029	-1.84023	MMP7	matrix metallopeptidase 7
8105084	0.0007265	4.9e-05	-4.34915	1.8053	-1.02425	C7	complement component 7
7909371	0.000747	5.09e-05	-4.33875	1.77117	-1.01127	CR1	complement component 3b/4b receptor 1 (Knops blood group)
8043443	0.0009176	6.69e-05	-4.26083	1.51666	-1.22253
7986637	0.0009726	7.26e-05	-4.23732	1.44039	-1.07712

## Sheet: Sheet2
Table S1: The differentially expressed genes (DEGs) in publically available microarray data, GSE43292.
Gene	Sample
MPP6	GSE43292
CNTN4	GSE43292
IBSP	GSE43292
FHL5	GSE43292
CNN1	GSE43292
IL31RA	GSE43292
CASQ2	GSE43292
SLC22A3	GSE43292
NEGR1	GSE43292
CNTN1	GSE43292
TMEM56-RWDD3///TMEM56	GSE43292
FIBIN	GSE43292
FABP4	GSE43292
MYOCD	GSE43292
PCDH11Y///PCDH11X	GSE43292
PDZRN3	GSE43292
PCDH11Y///PCDH11X	GSE43292
PCDH20	GSE43292
LRRN1	GSE43292
NEXN	GSE43292
RPS6KA6	GSE43292
ACADL	GSE43292
SEL1L3	GSE43292
TCEAL2	GSE43292
PLCB4	GSE43292
SLC2A12	GSE43292
PRUNE2	GSE43292
PLD5	GSE43292
NPR3	GSE43292
DPP4	GSE43292
VAV3	GSE43292
PRDM1	GSE43292
CD163	GSE43292
CNTN3	GSE43292
ANGPTL1	GSE43292
CCR1	GSE43292
SCRG1	GSE43292
PLEK	GSE43292
PRUNE2	GSE43292
HMOX1	GSE43292
IGKC	GSE43292
UNC13C///UNC13C	GSE43292
DCSTAMP	GSE43292
NPNT	GSE43292
RYR2	GSE43292
LINC00670	GSE43292
NPL	GSE43292
IL1RN	GSE43292
NPR3	GSE43292
PDE8B	GSE43292
TPH1	GSE43292
IGHM///IGHV3-48///IGHV3-69-1	GSE43292
IGHA1///SCFV///C14orf99///IGHV3-48///IGHV3-69-1	GSE43292
TM4SF18	GSE43292
NLGN1	GSE43292
SCFV///IGLJ3///IGHM///IGHA1///SCFV///C14orf99///IGK///IGKV3-20///IGHV3-23///IGHV3-30///IGHV3-48///IGHV3-69-1	GSE43292
MRAP2	GSE43292
IGHM///IGHG1///IGHD///IGHA2///IGHA1///IGHA2///IGHA1///IGH	GSE43292
LGI1	GSE43292
IGKC	GSE43292
IGKC	GSE43292
TTLL7	GSE43292
MYOM1	GSE43292
TDO2	GSE43292
SCFV///IGLJ3///IGHV3-23///IGHV4-31///IGHM///IGHG2///IGHG1///IGHA1///SCFV///C14orf99///IGK///IGKV3-20///IGHV3-23///IGHV3-30///IGHV3-48///IGHV3-75///IGHV3-69-1///IGHV3OR16-7	GSE43292
C2	GSE43292
C2	GSE43292
SBSPON	GSE43292
IGKC	GSE43292
SCFV///IGLJ3///IGHM///IGHG1///IGHD///C14orf99///IGHV3-48///IGHV3-69-1	GSE43292
IGKC	GSE43292
IGLJ3///IGHV3-23///IGHV4-31///IGHM///IGHG1///IGHA1///SCFV///C14orf99///IGK///IGKV3-20///IGHV3-23///IGHV3-48///IGHV3-69-1///IGHV3OR16-7	GSE43292
MME	GSE43292
ANPEP	GSE43292
SCFV///IGLJ3///IGHV3-23///IGHV3-41///IGHV4-31///IGHM///IGHG2///IGHG1///IGHA1///IGH///C14orf99///IGK///IGKV3-20///IGHV3-23///IGHV3-48///IGHV3-75///IGHV3-69-1///IGHV3OR16-7	GSE43292
NPY1R///NPY1R	GSE43292
NPR1	GSE43292
KMO	GSE43292
LOC102723407///IGHV4-31///IGHM///IGHD///IGHA2///LOC102723407///SKAP2///IGHA2///IGHA1///IGH	GSE43292
PLN	GSE43292
ATRNL1	GSE43292
IGKC	GSE43292
SCFV///IGHM///SCFV///IGHV3-30	GSE43292
IGHV3-48///IGHV3-69-1///IGHV3OR16-7	GSE43292
THRB	GSE43292
IGHV3-69-1///IGHV3OR16-7	GSE43292
IGK///IGKC	GSE43292
CD180	GSE43292
CYTIP	GSE43292
MMRN1	GSE43292
IGKC	GSE43292
CD52	GSE43292
PLIN2	GSE43292
TM4SF19-TCTEX1D2///TM4SF19	GSE43292
EMCN	GSE43292
FREM1	GSE43292
FABP5P3///FABP5	GSE43292
MMP9	GSE43292
FABP5P3///FABP5	GSE43292
SEMA3D	GSE43292
ITGAX	GSE43292
JCHAIN	GSE43292
CD36	GSE43292
IGKC	GSE43292
IGKC	GSE43292
IGK///IGKC	GSE43292
IGKC	GSE43292
SELE	GSE43292
IGKC	GSE43292
SLC28A3	GSE43292
KYNU	GSE43292
ACTC1	GSE43292
SNORD116-21	GSE43292
GRIA1	GSE43292
PLA2G7	GSE43292
ADGRL3	GSE43292
FRK	GSE43292
ACP5	GSE43292
CXCL10	GSE43292
ATP6V0D2	GSE43292
MMP7	GSE43292
C7	GSE43292
CR1	GSE43292
MGARP	GSE76741
MGARP	GSE76741
GJA4	GSE76741
PCDH12	GSE76741
PTP4A3	GSE76741
PTP4A3	GSE76741
PTX3	GSE76741
IL1RL1	GSE76741
PTP4A3	GSE76741
IL1RL1	GSE76741
HLX	GSE76741
RBP1	GSE76741
DKK1	GSE76741
CYBA	GSE76741
RGS4	GSE76741
FBLN5	GSE76741
SULT1B1	GSE76741
LYVE1	GSE76741
LYPD1	GSE76741
LYPD1	GSE76741
ART4	GSE76741
SLC40A1	GSE76741
MEF2C	GSE76741
ANGPTL4	GSE76741
FBLN5	GSE76741
SNORD13	GSE76741
RASGRP3	GSE76741
KIT	GSE76741
TM7SF2	GSE76741
KCNN2	GSE76741
TGFBI	GSE76741
HMGCS1	GSE76741
NRG1	GSE76741
SPRY1	GSE76741
TAGLN	GSE76741
SLC9A3R2	GSE76741
CD34	GSE76741
VCAM1	GSE76741
S1PR3	GSE76741
CD34	GSE76741
DDIT4L	GSE76741
FST	GSE76741
PLEKHG1	GSE76741
LSS	GSE76741
LRRC17	GSE76741
CXCL1	GSE76741
NRG1	GSE76741
DLL3	GSE76741
HEY2	GSE76741
DYSF	GSE76741
WSCD1	GSE76741
TNFRSF12A	GSE76741
PPM1H	GSE76741
MME	GSE76741
TMEM63B	GSE76741
APLN	GSE76741
UBE2J1	GSE76741
MEDAG	GSE76741
DHCR7	GSE76741
VASH1	GSE76741
HECW2	GSE76741
LSS	GSE76741
FST	GSE76741
CST1	GSE76741
CXCL8	GSE76741
IRF2BPL	GSE76741
SMAD6	GSE76741
TP53I11	GSE76741
PALD1	GSE76741
SPOCK1	GSE76741
ADAMTS9	GSE76741
NEDD4L	GSE76741
CLEC2D	GSE76741
LOX	GSE76741
ADGRF5	GSE76741
SPRY4	GSE76741
MFHAS1	GSE76741
EEF1B2	GSE76741
SLC29A2	GSE76741
RASSF9	GSE76741
ITGA10	GSE76741
ACSS2	GSE76741
KRT80	GSE76741
METTL25	GSE76741
ANGPT2	GSE76741
VIPR1	GSE76741
MVD	GSE76741
MRAP2	GSE76741
FADS2	GSE76741
TCEAL7	GSE76741
MGP	GSE76741
ADD2	GSE76741
LSS	GSE76741
ACP5	GSE76741
MAFB	GSE76741
SPRY1	GSE76741
MRAP2	GSE76741
ITPKB	GSE76741
DHCR7	GSE76741
HIST2H4B	GSE76741
DENND4C	GSE76741
PODXL	GSE76741
ALDH1A1	GSE76741
TCF7	GSE76741
FASN	GSE76741
LINC00152	GSE76741
AIM1	GSE76741
UQCRH	GSE76741
TFAP2A	GSE76741
MFSD6	GSE76741
SYNM	GSE76741
B3GALT4	GSE76741
UACA	GSE76741
C11orf96	GSE76741
GSN	GSE76741
IL6	GSE76741
ARHGAP27	GSE76741
HIP1R	GSE76741
TERC	GSE76741
FYN	GSE76741
MAGED2	GSE76741
CLDN11	GSE76741
KLF2	GSE76741
IL3RA	GSE76741
SCARNA9	GSE76741
ANGPT2	GSE76741
MRPL47	GSE76741
ELOVL6	GSE76741
RRAGD	GSE76741
CASZ1	GSE76741
SGK1	GSE76741
ACSS2	GSE76741
CTNNAL1	GSE76741
CHST1	GSE76741
SEMA6D	GSE76741
ID2	GSE76741
BEX5	GSE76741
ID1	GSE76741
TFPI	GSE76741
MYCN	GSE76741
RPA4	GSE76741
FSD1	GSE76741
RPL36A	GSE76741
PGBD3	GSE76741
TBX18	GSE76741
SYNGR1	GSE76741
ADGRG6	GSE76741
LYN	GSE76741
MT1G	GSE76741
NPC1	GSE76741
PPP1R3C	GSE76741
ARHGAP25	GSE76741
RAPGEF1	GSE76741
RGCC	GSE76741
MMP28	GSE76741
GLIPR1	GSE76741
YY1AP1	GSE76741
UCP2	GSE76741
STX11	GSE76741
CD109	GSE76741
HIST2H2BE	GSE76741
TRO	GSE76741
CLCN6	GSE76741
SGK1	GSE76741
GDF3	GSE76741
CASC15	GSE76741
ACKR3	GSE76741
C17orf67	GSE76741
FZD8	GSE76741
TSPAN18	GSE76741
MYO1B	GSE76741
RAB17	GSE76741
CXCL8	GSE76741
HMGCR	GSE76741
GPRC5A	GSE76741
CARD11	GSE76741
GIMAP5	GSE76741
BAG2	GSE76741
PCDH7	GSE76741
COL1A2	GSE76741
FYN	GSE76741
NID2	GSE76741
ZC3H12C	GSE76741
ADM5	GSE76741
ALDH1A1	GSE76741
COPS2	GSE76741
MACF1	GSE76741
PLSCR4	GSE76741
PROCR	GSE76741
NOTCH4	GSE76741
IRAK1BP1	GSE76741
S100A4	GSE76741
GMFG	GSE76741
SNORA79	GSE76741
SHROOM4	GSE76741
SCD	GSE76741
MGP	GSE76741
ID1	GSE76741
ETS1	GSE76741
RPS7	GSE76741
VIP	GSE76741
FGFR4	GSE76741
RPS7	GSE76741
CIC	GSE76741
ASS1	GSE76741
KMT2A	GSE76741
ARL4A	GSE76741
HES1	GSE76741
C12orf77	GSE76741
JAG2	GSE76741
PRICKLE1	GSE76741
ARL9	GSE76741
IQGAP2	GSE76741
MALL	GSE76741
TMEM173	GSE76741
PDGFD	GSE76741
CH25H	GSE76741
NME1	GSE76741
ADARB1	GSE76741
CCND1	GSE76741
TATDN1	GSE76741
IGBP1P1	GSE76741
PIEZO2	GSE76741
KIAA0040	GSE76741
FZD9	GSE76741
TSPAN18	GSE76741
DHCR24	GSE76741
CD40	GSE76741
MYO1B	GSE76741
STAT4	GSE76741
UQCRB	GSE76741
SGK1	GSE76741
CXCL2	GSE76741
PGD	GSE76741
AFAP1L1	GSE76741
RPL21P28	GSE76741
MYO1D	GSE76741
DOCK6	GSE76741
RND3	GSE76741
HSD3B7	GSE76741
HMGA2	GSE76741
DIXDC1	GSE76741
PANX2	GSE76741
SREBF1	GSE76741
RPL41	GSE76741
ABCB9	GSE76741
CYB5R2	GSE76741
TP53TG1	GSE76741
YAE1D1	GSE76741
OAS2	GSE76741
DCBLD2	GSE76741
GALNT15	GSE76741
KLHL5	GSE76741
ST8SIA4	GSE76741
GCSH	GSE76741
SSH1	GSE76741
VGLL4	GSE76741
MTHFR	GSE76741
SIK2	GSE76741
ANKRD37	GSE76741
FAM162A	GSE76741
WDR62	GSE76741
FUT8	GSE76741
ENC1	GSE76741
SLC12A2	GSE76741
FAM129A	GSE76741
INF2	GSE76741
DGKE	GSE76741
CTNNAL1	GSE76741
MOBP	GSE76741
CTSC	GSE76741
TSPAN12	GSE76741
ARHGAP31	GSE76741
ATP8B1	GSE76741
COA6	GSE76741
ISG20	GSE76741
DNAJB4	GSE76741
KAT6A	GSE76741
ZMYND15	GSE76741
PRG2	GSE76741
RIDA	GSE76741
CCL23	GSE76741
NAA40	GSE76741
ANKDD1A	GSE76741
ZBTB16	GSE76741
HTT	GSE76741
KIAA1324	GSE76741
TP53INP2	GSE76741
GFOD1	GSE76741
NUDT1	GSE76741
IDI1	GSE76741
CCL23	GSE76741
NOP16	GSE76741
GUSBP5	GSE76741
ADORA2B	GSE76741
MIPOL1	GSE76741
ZBTB16	GSE76741
FBP1	GSE76741
CORO6	GSE76741
WDR81	GSE76741
DNAJB4	GSE76741
SHFM1	GSE76741
ECM1	GSE76741
ABCA3	GSE76741
CTU2	GSE76741
SPTBN1	GSE76741
STK10	GSE76741
LINC00961	GSE76741
