# Supplementary material for: Long Noncoding RNA-H19 Contributes to Atherosclerosis and Induces Ischemic Stroke via the Upregulation of Acid Phosphatase 5
Source: Front Neurol. 2019 Feb 4;10:32. doi: 10.3389/fneur.2019.00032 (PMC6369351; doi:10.3389/fneur.2019.00032)
Supplement: Supplementary file 2 [file Table_2.xlsx]

## Sheet: BP
Category	Term	Description	Count	GeneRatio	PValue	Genes	List Total	Pop Hits	Pop Total	Fold Enrichment	Bonferroni	Benjamini	FDR
GOTERM_BP_DIRECT	GO:0007155	cell adhesion	10	11.3636	0.000359523	IBSP, CD36, ITGAX, CCR1, NLGN1, CNTN1, CNTN4, CNTN3, MMRN1, SELE	82	459	16792	4.46145	0.220011	0.220011	0.539879
GOTERM_BP_DIRECT	GO:0019441	tryptophan catabolic process to kynurenine	3	3.40909	0.000475114	KYNU, TDO2, KMO	82	7	16792	87.7631	0.279912	0.15142	0.712877
GOTERM_BP_DIRECT	GO:0006569	tryptophan catabolic process	3	3.40909	0.000809389	KYNU, TDO2, KMO	82	9	16792	68.2602	0.428514	0.170145	1.21159
GOTERM_BP_DIRECT	GO:1903779	regulation of cardiac conduction	4	4.54545	0.00249355	PLN, NPR1, RYR2, CASQ2	82	56	16792	14.6272	0.821862	0.350336	3.68885
GOTERM_BP_DIRECT	GO:0090026	positive regulation of monocyte chemotaxis	3	3.40909	0.00263948	CCR1, PLA2G7, CXCL10	82	16	16792	38.3963	0.838991	0.305983	3.90074
GOTERM_BP_DIRECT	GO:0010881	regulation of cardiac muscle contraction by regulation of the release of sequestered calcium ion	3	3.40909	0.00372616	PLN, RYR2, CASQ2	82	19	16792	32.3338	0.924195	0.349446	5.46502
GOTERM_BP_DIRECT	GO:0006955	immune response	8	9.09091	0.00418515	SBSPON, C7, CD36, CCR1, IL1RN, JCHAIN, IGKC, CXCL10	82	421	16792	3.89132	0.944867	0.339	6.11856
GOTERM_BP_DIRECT	GO:0048662	negative regulation of smooth muscle cell proliferation	3	3.40909	0.00857533	HMOX1, NPR1, NPR3	82	29	16792	21.1842	0.997397	0.524738	12.1601
GOTERM_BP_DIRECT	GO:0030449	regulation of complement activation	3	3.40909	0.00915931	C7, CR1, C2	82	30	16792	20.478	0.998268	0.506618	12.9358
GOTERM_BP_DIRECT	GO:0086029	Purkinje myocyte to ventricular cardiac muscle cell signaling	2	2.27273	0.00962447	RYR2, CASQ2	82	2	16792	204.78	0.998748	0.487406	13.5491
GOTERM_BP_DIRECT	GO:0019442	tryptophan catabolic process to acetyl-CoA	2	2.27273	0.00962447	KYNU, TDO2	82	2	16792	204.78	0.998748	0.487406	13.5491
GOTERM_BP_DIRECT	GO:0007229	integrin-mediated signaling pathway	4	4.54545	0.0121692	IBSP, VAV3, ITGAX, PLEK	82	99	16792	8.27396	0.999788	0.536587	16.8335
GOTERM_BP_DIRECT	GO:0006958	complement activation, classical pathway	4	4.54545	0.0121692	C7, CR1, C2, IGKC	82	99	16792	8.27396	0.999788	0.536587	16.8335
GOTERM_BP_DIRECT	GO:0031175	neuron projection development	4	4.54545	0.0125027	NLGN1, CNTN1, CNTN4, LGI1	82	100	16792	8.19122	0.999832	0.515426	17.2551
GOTERM_BP_DIRECT	GO:0006898	receptor-mediated endocytosis	5	5.68182	0.0125088	SBSPON, CD36, JCHAIN, IGKC, CD163	82	186	16792	5.50485	0.999833	0.487821	17.2628
GOTERM_BP_DIRECT	GO:0007399	nervous system development	6	6.81818	0.0125612	SCRG1, NLGN1, CNTN4, CNTN3, TTLL7, LGI1	82	287	16792	4.28113	0.999839	0.464157	17.329
GOTERM_BP_DIRECT	GO:2000721	positive regulation of transcription from RNA polymerase II promoter involved in smooth muscle cell differentiation	2	2.27273	0.0144023	MYOCD, NPNT	82	3	16792	136.52	0.999956	0.487417	19.6193
GOTERM_BP_DIRECT	GO:0019805	quinolinate biosynthetic process	2	2.27273	0.0144023	KYNU, KMO	82	3	16792	136.52	0.999956	0.487417	19.6193
GOTERM_BP_DIRECT	GO:0043420	anthranilate metabolic process	2	2.27273	0.0144023	KYNU, KMO	82	3	16792	136.52	0.999956	0.487417	19.6193
GOTERM_BP_DIRECT	GO:0045087	innate immune response	7	7.95455	0.0176194	FRK, CR1, JCHAIN, PRDM1, C2, IGKC, CD180	82	430	16792	3.33364	0.999995	0.535931	23.4798
GOTERM_BP_DIRECT	GO:0034354	'de novo' NAD biosynthetic process from tryptophan	2	2.27273	0.0191574	KYNU, KMO	82	4	16792	102.39	0.999998	0.54445	25.2637
GOTERM_BP_DIRECT	GO:0060048	cardiac muscle contraction	3	3.40909	0.0198974	ACTC1, RYR2, CASQ2	82	45	16792	13.652	0.999999	0.5377	26.108
GOTERM_BP_DIRECT	GO:0006508	proteolysis	7	7.95455	0.0336543	MMP9, MMP7, MME, ANPEP, C2, IGKC, DPP4	82	500	16792	2.86693	1	0.712066	40.2721
GOTERM_BP_DIRECT	GO:0051965	positive regulation of synapse assembly	3	3.40909	0.0360645	LRRN1, NLGN1, ADGRL3	82	62	16792	9.90873	1	0.718902	42.4759
GOTERM_BP_DIRECT	GO:1904706	negative regulation of vascular smooth muscle cell proliferation	2	2.27273	0.0379523	HMOX1, CNN1	82	8	16792	51.1951	1	0.720045	44.1487
GOTERM_BP_DIRECT	GO:0034383	low-density lipoprotein particle clearance	2	2.27273	0.0379523	CD36, HMOX1	82	8	16792	51.1951	1	0.720045	44.1487
GOTERM_BP_DIRECT	GO:0071313	cellular response to caffeine	2	2.27273	0.0379523	RYR2, CASQ2	82	8	16792	51.1951	1	0.720045	44.1487
GOTERM_BP_DIRECT	GO:0008217	regulation of blood pressure	3	3.40909	0.0393051	HMOX1, NPR1, NPR3	82	65	16792	9.45141	1	0.716191	45.3194
GOTERM_BP_DIRECT	GO:0007166	cell surface receptor signaling pathway	5	5.68182	0.0434619	CD36, CCR1, NPR1, ADGRL3, CXCL10	82	274	16792	3.73687	1	0.736834	48.7749
GOTERM_BP_DIRECT	GO:0001666	response to hypoxia	4	4.54545	0.050453	MYOCD, HMOX1, RYR2, DPP4	82	172	16792	4.76234	1	0.774752	54.1307
GOTERM_BP_DIRECT	GO:0006816	calcium ion transport	3	3.40909	0.0520701	CCR1, PLN, RYR2	82	76	16792	8.08344	1	0.771916	55.2928
GOTERM_BP_DIRECT	GO:0051260	protein homooligomerization	4	4.54545	0.054091	HMOX1, PLN, NLGN1, LGI1	82	177	16792	4.62781	1	0.771887	56.7063
GOTERM_BP_DIRECT	GO:0009190	cyclic nucleotide biosynthetic process	2	2.27273	0.0563914	NPR1, NPR3	82	12	16792	34.1301	1	0.773609	58.2646
GOTERM_BP_DIRECT	GO:0046718	viral entry into host cell	3	3.40909	0.0570325	CR1, ANPEP, DPP4	82	80	16792	7.67927	1	0.765244	58.6894
GOTERM_BP_DIRECT	GO:0035810	positive regulation of urine volume	2	2.27273	0.0609464	NPR1, NPR3	82	13	16792	31.5047	1	0.7765	61.1968
GOTERM_BP_DIRECT	GO:0005513	detection of calcium ion	2	2.27273	0.0654796	RYR2, CASQ2	82	14	16792	29.2544	1	0.789834	63.9231
GOTERM_BP_DIRECT	GO:0006956	complement activation	3	3.40909	0.0660925	C7, C2, IGKC	82	87	16792	7.0614	1	0.782197	64.2776
GOTERM_BP_DIRECT	GO:0006874	cellular calcium ion homeostasis	3	3.40909	0.0742127	CCR1, PLN, RYR2	82	93	16792	6.60582	1	0.81083	68.6785
GOTERM_BP_DIRECT	GO:0007158	neuron cell-cell adhesion	2	2.27273	0.0744814	NLGN1, CNTN4	82	16	16792	25.5976	1	0.802246	68.815
GOTERM_BP_DIRECT	GO:0007169	transmembrane receptor protein tyrosine kinase signaling pathway	3	3.40909	0.0783874	FRK, ANGPTL1, IL31RA	82	96	16792	6.39939	1	0.809674	70.7387
GOTERM_BP_DIRECT	GO:0034220	ion transmembrane transport	4	4.54545	0.0810931	GRIA1, RYR2, ATP6V0D2, CASQ2	82	210	16792	3.90058	1	0.81169	72.0056
GOTERM_BP_DIRECT	GO:0030225	macrophage differentiation	2	2.27273	0.0833975	MMP9, IL31RA	82	18	16792	22.7534	1	0.812031	73.044
GOTERM_BP_DIRECT	GO:0002576	platelet degranulation	3	3.40909	0.0884047	CD36, PLEK, MMRN1	82	103	16792	5.96448	1	0.822468	75.1778
GOTERM_BP_DIRECT	GO:0001525	angiogenesis	4	4.54545	0.0930645	EMCN, VAV3, HMOX1, ANPEP	82	223	16792	3.67319	1	0.830738	77.0208
GOTERM_BP_DIRECT	GO:0045987	positive regulation of smooth muscle contraction	2	2.27273	0.0966128	MYOCD, NPNT	82	21	16792	19.5029	1	0.834737	78.3377
GOTERM_BP_DIRECT	GO:0071356	cellular response to tumor necrosis factor	3	3.40909	0.0987801	NPNT, FABP4, DCSTAMP	82	110	16792	5.58492	1	0.834155	79.107

## Sheet: MF
Category	Term	Description	Count	GeneRatio	PValue	Genes	List Total	Pop Hits	Pop Total	Fold Enrichment	Bonferroni	Benjamini	FDR
GOTERM_MF_DIRECT	GO:0030246	carbohydrate binding	5	5.68182	0.0112858	EMCN, ATRNL1, FREM1, CNTN1, ADGRL3	76	196	16881	5.66629	0.913844	0.913844	13.4157
GOTERM_MF_DIRECT	GO:0016941	natriuretic peptide receptor activity	2	2.27273	0.0132702	NPR1, NPR3	76	3	16881	148.079	0.944177	0.76373	15.5956
GOTERM_MF_DIRECT	GO:0004252	serine-type endopeptidase activity	5	5.68182	0.0268187	MMP9, MMP7, C2, IGKC, DPP4	76	255	16881	4.35526	0.997183	0.858763	29.1798
GOTERM_MF_DIRECT	GO:0001618	virus receptor activity	3	3.40909	0.038734	CR1, ANPEP, DPP4	76	70	16881	9.51936	0.999803	0.881545	39.4305
GOTERM_MF_DIRECT	GO:0042803	protein homodimerization activity	8	9.09091	0.0431105	KYNU, PLEK, HMOX1, JCHAIN, NPR3, MYOM1, CASQ2, DPP4	76	730	16881	2.43417	0.999927	0.850985	42.8387
GOTERM_MF_DIRECT	GO:0042562	hormone binding	2	2.27273	0.0478141	NPR1, NPR3	76	11	16881	40.3852	0.999975	0.828611	46.3041
GOTERM_MF_DIRECT	GO:0042802	identical protein binding	8	9.09091	0.0483484	TDO2, MMP9, PLN, NPL, RYR2, MRAP2, MYOM1, DPP4	76	749	16881	2.37243	0.999978	0.783283	46.6853
GOTERM_MF_DIRECT	GO:0008237	metallopeptidase activity	3	3.40909	0.0503798	MMP9, MME, ANPEP	76	81	16881	8.22661	0.999986	0.752344	48.1118
GOTERM_MF_DIRECT	GO:0030165	PDZ domain binding	3	3.40909	0.0560396	GRIA1, NLGN1, MPP6	76	86	16881	7.74832	0.999996	0.749452	51.903
GOTERM_MF_DIRECT	GO:0005102	receptor binding	5	5.68182	0.0720453	FRK, ANGPTL1, LGI1, DPP4, CXCL10	76	353	16881	3.14615	1	0.801126	61.287
GOTERM_MF_DIRECT	GO:0004872	receptor activity	4	4.54545	0.0722133	ITGAX, NLGN1, ANPEP, CD180	76	217	16881	4.09435	1	0.770491	61.3759
GOTERM_MF_DIRECT	GO:0008528	G-protein coupled peptide receptor activity	2	2.27273	0.0770592	NPR1, NPR3	76	18	16881	24.6798	1	0.763882	63.8596
GOTERM_MF_DIRECT	GO:0004016	adenylate cyclase activity	2	2.27273	0.0811641	NPR1, NPR3	76	19	16881	23.3809	1	0.75499	65.8474
GOTERM_MF_DIRECT	GO:0004222	metalloendopeptidase activity	3	3.40909	0.0899711	MMP9, MMP7, MME	76	113	16881	5.89695	1	0.766504	69.7771
GOTERM_MF_DIRECT	GO:0016597	amino acid binding	2	2.27273	0.093371	TDO2, TPH1	76	22	16881	20.1926	1	0.756226	71.1792
GOTERM_MF_DIRECT	GO:0005509	calcium ion binding	7	7.95455	0.098819	PLCB4, PCDH20, NPNT, RYR2, MMRN1, ADGRL3, CASQ2	76	717	16881	2.16852	1	0.754551	73.3017

## Sheet: CC
Category	Term	Description	Count	GeneRatio	PValue	Genes	List Total	Pop Hits	Pop Total	Fold Enrichment	Bonferroni	Benjamini	FDR
GOTERM_CC_DIRECT	GO:0009897	external side of plasma membrane	9	10.2273	6.79217e-06	EMCN, CD36, ITGAX, CCR1, NLGN1, ANPEP, IGKC, IL31RA, CXCL10	86	213	18224	8.95382	0.000916526	0.000916526	0.00796265
GOTERM_CC_DIRECT	GO:0005615	extracellular space	18	20.4545	0.000137035	IBSP, ACTC1, MMP9, IL1RN, JCHAIN, NLGN1, MMP7, ANPEP, CXCL10, CD36, SCRG1, HMOX1, SEMA3D, ANGPTL1, C2, IGKC, LGI1, SELE	86	1347	18224	2.83172	0.0183309	0.00920786	0.160538
GOTERM_CC_DIRECT	GO:0070062	extracellular exosome	26	29.5455	0.00078191	FRK, C7, THRB, NPNT, MMP9, MMP7, JCHAIN, ACP5, MME, KMO, ANPEP, ANGPTL1, C2, IGKC, NEGR1, ATP6V0D2, DPP4, CR1, ACTC1, VAV3, IL1RN, MPP6, NPR3, CNTN1, FABP4, RYR2	86	2811	18224	1.96001	0.100215	0.0345874	0.912855
GOTERM_CC_DIRECT	GO:0005576	extracellular region	18	20.4545	0.00108334	IBSP, C7, EMCN, PLEK, NPNT, MMP9, MMP7, JCHAIN, MMRN1, CD163, CXCL10, PLIN2, PLA2G7, CNTN4, C2, IGKC, LGI1, FIBIN	86	1610	18224	2.36915	0.136128	0.0359216	1.26273
GOTERM_CC_DIRECT	GO:0031225	anchored component of membrane	5	5.68182	0.0019288	CNTN1, CNTN4, CD52, CNTN3, NEGR1	86	113	18224	9.37641	0.229441	0.0507926	2.23803
GOTERM_CC_DIRECT	GO:0005887	integral component of plasma membrane	16	18.1818	0.00213182	SLC2A12, CR1, CCR1, NLGN1, MME, NPR1, CD52, ANPEP, NPR3, CD180, DCSTAMP, CD163, CD36, SLC22A3, ADGRL3, SLC28A3	86	1415	18224	2.39612	0.250316	0.0468826	2.47091
GOTERM_CC_DIRECT	GO:0005886	plasma membrane	30	34.0909	0.0101212	SLC2A12, EMCN, PCDH20, CCR1, MME, MRAP2, IL31RA, PLIN2, ITGAX, HMOX1, SLC22A3, IGKC, NEGR1, DPP4, SLC28A3, CR1, VAV3, IL1RN, NLGN1, NPR1, MPP6, NPR3, CD163, CD36, GRIA1, CNTN1, RYR2, CNTN4, CNTN3, SELE	86	4121	18224	1.54264	0.746738	0.178144	11.2426
GOTERM_CC_DIRECT	GO:0033017	sarcoplasmic reticulum membrane	3	3.40909	0.0109486	PLN, RYR2, CASQ2	86	34	18224	18.6977	0.773771	0.16954	12.1084
GOTERM_CC_DIRECT	GO:0009986	cell surface	8	9.09091	0.0132805	CR1, CD36, ITGAX, GRIA1, NLGN1, MMP7, DCSTAMP, DPP4	86	542	18224	3.12778	0.835505	0.181713	14.5073
GOTERM_CC_DIRECT	GO:0030666	endocytic vesicle membrane	3	3.40909	0.0380411	CD36, GRIA1, CD163	86	66	18224	9.63214	0.994677	0.407603	36.5354
GOTERM_CC_DIRECT	GO:0014701	junctional sarcoplasmic reticulum membrane	2	2.27273	0.045686	RYR2, CASQ2	86	10	18224	42.3814	0.998187	0.436678	42.2028
GOTERM_CC_DIRECT	GO:0016020	membrane	17	19.3182	0.0463773	IBSP, ACTC1, ATRNL1, PLEK, NPNT, MPP6, CD52, CD163, CD36, ITGAX, PLN, HMOX1, CNTN1, SLC22A3, RYR2, ATP6V0D2, DPP4	86	2200	18224	1.63746	0.998356	0.41388	42.6918
GOTERM_CC_DIRECT	GO:0044306	neuron projection terminus	2	2.27273	0.058985	SCRG1, MME	86	13	18224	32.6011	0.999727	0.468124	50.971
GOTERM_CC_DIRECT	GO:0016021	integral component of membrane	32	36.3636	0.0631991	TM4SF18, EMCN, PCDH20, CCR1, MME, ACP5, CD52, KMO, ANPEP, MRAP2, IL31RA, PRUNE2, HMOX1, SEMA3D, SLC22A3, DPP4, CR1, ATRNL1, PLD5, NPR1, SEL1L3, NPR3, DCSTAMP, CD163, CD36, GRIA1, PLN, FREM1, LRRN1, RYR2, SELE, ADGRL3	86	5163	18224	1.31339	0.999851	0.467158	53.4841
GOTERM_CC_DIRECT	GO:0030425	dendrite	5	5.68182	0.0714974	PLCB4, GRIA1, NLGN1, MME, TTLL7	86	335	18224	3.16279	0.999955	0.487082	58.0918
GOTERM_CC_DIRECT	GO:0045121	membrane raft	4	4.54545	0.0717587	CD36, CNTN1, SELE, DPP4	86	206	18224	4.1147	0.999957	0.466495	58.2299
GOTERM_CC_DIRECT	GO:0030424	axon	4	4.54545	0.0853715	MME, CNTN4, ADGRL3, IL31RA	86	222	18224	3.81814	0.999994	0.507691	64.8727

## Sheet: KEGG
Table S2: Functional analysis of RNA-seq data using the database for Annotation, Visualization, and Integrated Discovery.
Category	Term	Description	Count	GeneRatio	PValue	Genes	List Total	Pop Hits	Pop Total	Fold Enrichment	Bonferroni	Benjamini	FDR
KEGG_PATHWAY	hsa00380	Tryptophan metabolism	4	4.54545	0.00142165	KYNU, TDO2, KMO, TPH1	40	40	6910	17.275	0.155742	0.155742	1.61743
KEGG_PATHWAY	hsa04640	Hematopoietic cell lineage	4	4.54545	0.0119351	CR1, CD36, MME, ANPEP	40	85	6910	8.12941	0.760409	0.510519	12.8572
KEGG_PATHWAY	hsa04024	cAMP signaling pathway	5	5.68182	0.0245958	VAV3, GRIA1, PLN, NPR1, RYR2	40	198	6910	4.36237	0.948362	0.627616	24.8316
KEGG_PATHWAY	hsa05144	Malaria	3	3.40909	0.030898	CR1, CD36, SELE	40	49	6910	10.5765	0.976124	0.60691	30.2141
KEGG_PATHWAY	hsa04514	Cell adhesion molecules (CAMs)	4	4.54545	0.0453422	NLGN1, CNTN1, NEGR1, SELE	40	142	6910	4.8662	0.996002	0.668582	41.2489
KEGG_PATHWAY	hsa04261	Adrenergic signaling in cardiomyocytes	4	4.54545	0.0485635	ACTC1, PLCB4, PLN, RYR2	40	146	6910	4.73288	0.997326	0.627438	43.4815
KEGG_PATHWAY	hsa04720	Long-term potentiation	3	3.40909	0.0530953	RPS6KA6, PLCB4, GRIA1	40	66	6910	7.85227	0.998485	0.604445	46.4913
KEGG_PATHWAY	hsa03320	PPAR signaling pathway	3	3.40909	0.054538	CD36, FABP4, ACADL	40	67	6910	7.73507	0.998736	0.565784	47.4184
KEGG_PATHWAY	hsa04610	Complement and coagulation cascades	3	3.40909	0.0574651	C7, CR1, C2	40	69	6910	7.51087	0.999126	0.542749	49.2543
KEGG_PATHWAY	hsa05414	Dilated cardiomyopathy	3	3.40909	0.0810439	ACTC1, PLN, RYR2	40	84	6910	6.16964	0.999957	0.63423	62.0434
KEGG_PATHWAY	hsa04062	Chemokine signaling pathway	4	4.54545	0.0866234	VAV3, PLCB4, CCR1, CXCL10	40	186	6910	3.71505	0.999979	0.624765	64.6026
KEGG_PATHWAY	hsa04713	Circadian entrainment	3	3.40909	0.0999229	PLCB4, GRIA1, RYR2	40	95	6910	5.45526	0.999996	0.647948	70.0803
