# Supplementary material for: Long Noncoding RNA-H19 Contributes to Atherosclerosis and Induces Ischemic Stroke via the Upregulation of Acid Phosphatase 5
Source: Front Neurol. 2019 Feb 4;10:32. doi: 10.3389/fneur.2019.00032 (PMC6369351; doi:10.3389/fneur.2019.00032)
Supplement: Supplementary file 3 [file Table_3.xlsx]

## Sheet: Sheet1
ID	adj.P.Val	P.Value	t	B	logFC	Gene.symbol	Gene.title
ILMN_2072101	2.44e-06	1.86e-10	18.6725	12.6856	5.54449	MGARP	mitochondria localized glutamic acid rich protein
ILMN_1793025	2.44e-06	3e-10	17.9432	12.3804	5.31244	MGARP	mitochondria localized glutamic acid rich protein
ILMN_3295946	8.815e-05	1.62e-08	12.7972	9.4842	5.99433
ILMN_1671106	0.00014892	3.66e-08	11.9276	8.82657	3.44141	GJA4	gap junction protein alpha 4
ILMN_1673129	0.00026075	8.01e-08	-11.137	8.17343	-3.51883	PCDH12	protocadherin 12
ILMN_1769779	0.00030523	1.13e-07	-10.8079	7.88471	-3.19564	PTP4A3	protein tyrosine phosphatase type IVA, member 3
ILMN_1662427	0.00034689	1.5e-07	-10.5343	7.63671	-3.07215	PTP4A3	protein tyrosine phosphatase type IVA, member 3
ILMN_1801842	0.00034689	1.71e-07	10.4163	7.52741	3.13641	PTX3	pentraxin 3
ILMN_2242900	0.00037633	2.08e-07	10.2327	7.35453	2.99161	IL1RL1	interleukin 1 receptor like 1
ILMN_2359710	0.00044135	3.07e-07	-9.88206	7.0145	-2.8368	PTP4A3	protein tyrosine phosphatase type IVA, member 3
ILMN_1651610	0.00044135	3.17e-07	-9.85283	6.98556	-3.15343
ILMN_2313672	0.00044135	3.25e-07	9.83021	6.9631	3.02793	IL1RL1	interleukin 1 receptor like 1
ILMN_2087646	0.00044462	3.82e-07	-9.68806	6.82065	-2.91717	HLX	H2.0 like homeobox
ILMN_3279144	0.00044462	3.82e-07	9.68788	6.82047	2.83642
ILMN_1696186	0.00044721	4.12e-07	9.62254	6.75423	3.08635
ILMN_1819784	0.00047191	4.78e-07	-9.49413	6.62265	-3.29405
ILMN_1656837	0.00047191	5e-07	9.45545	6.58265	2.8495	RBP1	retinol binding protein 1
ILMN_1773337	0.00047191	5.22e-07	9.41854	6.54431	2.72352	DKK1	dickkopf WNT signaling pathway inhibitor 1
ILMN_3236877	0.00050336	5.88e-07	9.31734	6.4384	2.88878
ILMN_1744604	0.00052127	6.41e-07	9.24425	6.36117	3.0347	CYBA	cytochrome b-245 alpha chain
ILMN_1758067	0.00055059	7.1e-07	9.15713	6.26827	2.72107	RGS4	regulator of G-protein signaling 4
ILMN_3242105	0.00055075	7.44e-07	9.11793	6.22619	2.75899
ILMN_2223941	0.00055837	8.19e-07	9.03832	6.14013	2.60177	FBLN5	fibulin 5
ILMN_1733443	0.00055837	8.23e-07	9.034	6.13544	2.76014	SULT1B1	sulfotransferase family 1B member 1
ILMN_1808114	0.00057921	8.9e-07	-8.96988	6.06554	-2.89438	LYVE1	lymphatic vessel endothelial hyaluronan receptor 1
ILMN_2388397	0.00063398	1.01e-06	8.86337	5.94832	2.73649	LYPD1	LY6/PLAUR domain containing 1
ILMN_1668863	0.00065861	1.09e-06	8.80147	5.87954	2.65172	LYPD1	LY6/PLAUR domain containing 1
ILMN_3290035	0.00076397	1.31e-06	8.65201	5.71152	2.7539
ILMN_1805773	0.00076397	1.36e-06	8.62386	5.67956	2.60117	ART4	ADP-ribosyltransferase 4 (Dombrock blood group)
ILMN_2053103	0.0011289	2.08e-06	8.28848	5.29091	2.44098	SLC40A1	solute carrier family 40 member 1
ILMN_1742544	0.00115019	2.19e-06	-8.24845	5.24354	-2.50368	MEF2C	myocyte enhancer factor 2C
ILMN_1707727	0.00142119	2.79e-06	8.0611	5.01899	3.23223	ANGPTL4	angiopoietin like 4
ILMN_1664176	0.00145787	2.96e-06	8.01822	4.96693	2.34837	FBLN5	fibulin 5
ILMN_1892403	0.00164841	3.53e-06	-7.88398	4.80231	-2.4419	SNORD13	small nucleolar RNA, C/D box 13
ILMN_1727045	0.00164841	3.54e-06	-7.88082	4.79842	-2.4326	RASGRP3	RAS guanyl releasing protein 3
ILMN_1781514	0.00215584	4.77e-06	-7.66006	4.52219	-2.66932
ILMN_3297130	0.00230662	5.24e-06	7.59023	4.4334	2.54461
ILMN_1790160	0.00272831	6.37e-06	-7.44857	4.25111	-2.3164	KIT	KIT proto-oncogene receptor tyrosine kinase
ILMN_1690040	0.00277566	6.65e-06	-7.41737	4.21058	-2.35519	TM7SF2	transmembrane 7 superfamily member 2
ILMN_1685636	0.00332697	8.4e-06	-7.25063	3.99155	-2.29895	KCNN2	potassium calcium-activated channel subfamily N member 2
ILMN_1663866	0.00332697	8.42e-06	7.24833	3.98851	2.14859	TGFBI	transforming growth factor beta induced
ILMN_1797728	0.00332697	8.61e-06	-7.23261	3.96765	-2.1185	HMGCS1	3-hydroxy-3-methylglutaryl-CoA synthase 1
ILMN_3185052	0.00332697	8.79e-06	7.21799	3.94821	2.11643
ILMN_1761281	0.00355021	9.69e-06	7.14936	3.85655	2.18054
ILMN_1737252	0.00355021	1.01e-05	7.1174	3.81363	2.39602	NRG1	neuregulin 1
ILMN_1691860	0.00355021	1.03e-05	-7.10468	3.7965	-2.0932	SPRY1	sprouty RTK signaling antagonist 1
ILMN_1778668	0.00355021	1.05e-05	7.09481	3.7832	2.39774	TAGLN	transgelin
ILMN_1886655	0.00355021	1.05e-05	7.09468	3.78302	2.061
ILMN_3237074	0.00356929	1.09e-05	7.06469	3.74251	2.06956
ILMN_1765833	0.00356929	1.1e-05	-7.06235	3.73935	-2.13594	SLC9A3R2	SLC9A3 regulator 2
ILMN_1732799	0.00378491	1.21e-05	-6.99523	3.64815	-2.20128	CD34	CD34 molecule
ILMN_2307903	0.00378491	1.21e-05	6.99415	3.64669	2.05023	VCAM1	vascular cell adhesion molecule 1
ILMN_1703531	0.00383994	1.25e-05	6.97092	3.61496	2.04859	S1PR3	sphingosine-1-phosphate receptor 3
ILMN_2341229	0.00407585	1.37e-05	-6.9093	3.53042	-2.22964	CD34	CD34 molecule
ILMN_1696537	0.00407585	1.38e-05	-6.90411	3.52328	-2.0512	DDIT4L	DNA damage inducible transcript 4 like
ILMN_1712896	0.00444362	1.53e-05	6.83239	3.42412	2.0219	FST	follistatin
ILMN_1805606	0.0045896	1.61e-05	-6.79819	3.37656	-2.12172	PLEKHG1	pleckstrin homology and RhoGEF domain containing G1
ILMN_1687863	0.0050451	1.81e-05	-6.719	3.26575	-1.93844	LSS	lanosterol synthase (2,3-oxidosqualene-lanosterol cyclase)
ILMN_1652826	0.0050451	1.83e-05	6.71042	3.25368	1.98123	LRRC17	leucine rich repeat containing 17
ILMN_1787897	0.0052153	1.92e-05	6.67662	3.20605	1.9629	CXCL1	C-X-C motif chemokine ligand 1
ILMN_1844593	0.00535214	2.01e-05	6.64801	3.16559	2.03726	NRG1	neuregulin 1
ILMN_1736096	0.0055576	2.12e-05	6.61175	3.11415	1.98267	DLL3	delta like canonical Notch ligand 3
ILMN_1682034	0.00584978	2.26e-05	6.56671	3.04996	1.9418	HEY2	hes related family bHLH transcription factor with YRPW motif 2
ILMN_1810420	0.00603979	2.4e-05	-6.52669	2.99266	-2.02051	DYSF	dysferlin
ILMN_1908996	0.00603979	2.45e-05	-6.51466	2.97539	-1.929
ILMN_1774330	0.00603979	2.45e-05	-6.51437	2.97496	-2.12373	WSCD1	WSC domain containing 1
ILMN_1689004	0.00625312	2.57e-05	6.48131	2.92739	2.00974	TNFRSF12A	TNF receptor superfamily member 12A
ILMN_1713846	0.00642881	2.71e-05	-6.44828	2.87967	-1.95696	PPM1H	protein phosphatase, Mg2+/Mn2+ dependent 1H
ILMN_1678170	0.00642881	2.73e-05	-6.44348	2.87273	-1.94875	MME	membrane metallo-endopeptidase
ILMN_1728349	0.00694752	3.01e-05	-6.37727	2.77654	-2.43044	TMEM63B	transmembrane protein 63B
ILMN_1689353	0.00694752	3.03e-05	-6.37351	2.77106	-1.85194	APLN	apelin
ILMN_1713759	0.00748474	3.31e-05	-6.31554	2.68624	-1.96625	UBE2J1	ubiquitin conjugating enzyme E2 J1
ILMN_3280565	0.00765364	3.43e-05	6.29196	2.6516	1.87428
ILMN_1696048	0.00785562	3.6e-05	6.26109	2.60611	1.94255	MEDAG	mesenteric estrogen dependent adipogenesis
ILMN_1823231	0.00785562	3.62e-05	6.25739	2.60066	1.94893
ILMN_2165867	0.00786461	3.67e-05	-6.24804	2.58684	-1.84397	DHCR7	7-dehydrocholesterol reductase
ILMN_3226814	0.00788625	3.73e-05	6.23777	2.57165	1.85277
ILMN_2371458	0.00852662	4.09e-05	6.17887	2.48424	2.18267
ILMN_1796216	0.00868183	4.32e-05	-6.14372	2.43181	-1.96624	VASH1	vasohibin 1
ILMN_1728059	0.00868183	4.32e-05	6.143	2.43074	1.76755
ILMN_1775268	0.00868183	4.32e-05	-6.14292	2.4306	-1.88605	HECW2	HECT, C2 and WW domain containing E3 ubiquitin protein ligase 2
ILMN_1658271	0.00890015	4.48e-05	-6.11906	2.39491	-1.75864	LSS	lanosterol synthase (2,3-oxidosqualene-lanosterol cyclase)
ILMN_1695370	0.00891638	4.57e-05	6.10678	2.3765	1.80355
ILMN_3207490	0.00891638	4.6e-05	6.10242	2.36997	1.75462
ILMN_1700081	0.00938303	4.9e-05	6.06219	2.30946	1.87553	FST	follistatin
ILMN_1753449	0.00949721	5.02e-05	6.047	2.28655	2.39533	CST1	cystatin SN
ILMN_2184373	0.00964972	5.18e-05	6.02623	2.25517	1.73189	CXCL8	C-X-C motif chemokine ligand 8
ILMN_1804396	0.00964972	5.22e-05	-6.02188	2.24859	-2.07613	IRF2BPL	interferon regulatory factor 2 binding protein like
ILMN_1767068	0.00964972	5.28e-05	6.015	2.23817	1.98741	SMAD6	SMAD family member 6
ILMN_1715669	0.00980653	5.5e-05	-5.98906	2.19885	-1.76798	TP53I11	tumor protein p53 inducible protein 11
ILMN_3259223	0.00980653	5.51e-05	5.98777	2.19688	1.79544
ILMN_1796751	0.00980653	5.54e-05	-5.98368	2.19068	-1.81062	PALD1	phosphatase domain containing, paladin 1
ILMN_1746013	0.00987851	5.64e-05	5.97219	2.1732	1.74356	SPOCK1	sparc/osteonectin, cwcv and kazal-like domains proteoglycan (testican) 1
ILMN_1805543	0.00993781	5.78e-05	-5.95755	2.15092	-1.80551	ADAMTS9	ADAM metallopeptidase with thrombospondin type 1 motif 9
ILMN_1733627	0.00993781	5.8e-05	-5.95492	2.14691	-1.9716	NEDD4L	neural precursor cell expressed, developmentally down-regulated 4-like, E3 ubiquitin protein ligase
ILMN_1711702	0.0100773	5.94e-05	5.93948	2.12336	1.9313	CLEC2D	C-type lectin domain family 2 member D
ILMN_1695880	0.0100904	6.04e-05	-5.92982	2.10862	-1.79587	LOX	lysyl oxidase
ILMN_1728785	0.0100904	6.08e-05	-5.92563	2.10222	-1.79225	ADGRF5	adhesion G protein-coupled receptor F5
ILMN_2086105	0.0102133	6.27e-05	-5.90601	2.0722	-1.8549	SPRY4	sprouty RTK signaling antagonist 4
ILMN_3278157	0.0102133	6.28e-05	5.90525	2.07104	1.81304
ILMN_1745686	0.0104867	6.51e-05	-5.88236	2.03594	-2.3189	MFHAS1	malignant fibrous histiocytoma amplified sequence 1
ILMN_1701930	0.0105734	6.67e-05	5.86725	2.01273	1.81921	EEF1B2	eukaryotic translation elongation factor 1 beta 2
ILMN_1730809	0.0105734	6.69e-05	-5.86486	2.00905	-1.92385	SLC29A2	solute carrier family 29 member 2
ILMN_1798855	0.0106247	6.92e-05	5.84351	1.97619	1.69883	RASSF9	Ras association domain family member 9
ILMN_1700144	0.0106247	6.96e-05	-5.84019	1.97107	-1.80325	ITGA10	integrin subunit alpha 10
ILMN_1799569	0.0106247	7.01e-05	5.83611	1.96479	1.74027
ILMN_1714197	0.0106247	7.02e-05	-5.83482	1.96279	-1.77879	ACSS2	acyl-CoA synthetase short-chain family member 2
ILMN_1705814	0.0106247	7.1e-05	5.82737	1.9513	1.69394	KRT80	keratin 80
ILMN_1745497	0.0106247	7.16e-05	5.82208	1.94313	1.74719	METTL25	methyltransferase like 25
ILMN_3250067	0.0106247	7.18e-05	-5.82061	1.94086	-1.86335	ANGPT2	angiopoietin 2
ILMN_2199389	0.0107904	7.36e-05	-5.80528	1.91717	-1.86206	VIPR1	vasoactive intestinal peptide receptor 1
ILMN_1657550	0.0114729	7.9e-05	-5.76145	1.84921	-1.83804	MVD	mevalonate diphosphate decarboxylase
ILMN_3241451	0.0115258	8.12e-05	5.744	1.82207	2.06737	MRAP2	melanocortin 2 receptor accessory protein 2
ILMN_1745900	0.0115258	8.19e-05	5.73855	1.81359	1.87591
ILMN_2075065	0.0115258	8.22e-05	-5.73632	1.81011	-1.65046	FADS2	fatty acid desaturase 2
ILMN_3246783	0.0115258	8.24e-05	5.73497	1.808	1.88524
ILMN_1753525	0.0115258	8.33e-05	5.72813	1.79734	1.76868	TCEAL7	transcription elongation factor A like 7
ILMN_1651958	0.0115258	8.46e-05	5.71866	1.78257	1.65749	MGP	matrix Gla protein
ILMN_1833858	0.0115258	8.48e-05	-5.71732	1.78048	-1.77307	ADD2	adducin 2
ILMN_1715024	0.0115258	8.5e-05	-5.71574	1.77802	-1.68882	LSS	lanosterol synthase (2,3-oxidosqualene-lanosterol cyclase)
ILMN_2078599	0.0118772	8.83e-05	5.692	1.74092	1.99243	ACP5	acid phosphatase 5, tartrate resistant
ILMN_1764709	0.0122144	9.16e-05	5.66962	1.70587	1.83214	MAFB	MAF bZIP transcription factor B
ILMN_2329914	0.012509	9.59e-05	-5.64086	1.66071	-1.99277	SPRY1	sprouty RTK signaling antagonist 1
ILMN_1794829	0.012509	9.66e-05	5.63685	1.65439	1.63789	MRAP2	melanocortin 2 receptor accessory protein 2
ILMN_1700432	0.012509	9.67e-05	-5.63601	1.65307	-1.81454	ITPKB	inositol-trisphosphate 3-kinase B
ILMN_1815626	0.012509	9.68e-05	-5.63504	1.65155	-1.65065	DHCR7	7-dehydrocholesterol reductase
ILMN_3238233	0.0128187	0.0001	5.61514	1.6202	1.64443	HIST2H4B	histone cluster 2, H4b
ILMN_1669599	0.0129376	0.000102	-5.60143	1.59858	-1.94529	DENND4C	DENN domain containing 4C
ILMN_1711311	0.0129376	0.000103	-5.59723	1.59194	-1.63222	PODXL	podocalyxin like
ILMN_2096372	0.0129376	0.000103	5.59514	1.58864	1.69122	ALDH1A1	aldehyde dehydrogenase 1 family member A1
ILMN_2367141	0.0129721	0.000104	5.5888	1.57863	1.88436	TCF7	transcription factor 7 (T-cell specific, HMG-box)
ILMN_1784871	0.0138813	0.000113	-5.5427	1.5056	-1.65382	FASN	fatty acid synthase
ILMN_3220934	0.0142364	0.000116	5.52229	1.47316	1.7302	LINC00152	long intergenic non-protein coding RNA 152
ILMN_1688625	0.0142364	0.000118	-5.51372	1.45952	-1.58581	AIM1	absent in melanoma 1
ILMN_3267609	0.0142364	0.000118	5.51359	1.45932	1.72406
ILMN_1669972	0.0142804	0.00012	-5.50536	1.4462	-1.63772
ILMN_1792138	0.0142804	0.000121	5.49956	1.43697	1.5844	UQCRH	ubiquinol-cytochrome c reductase hinge protein
ILMN_3239188	0.0142804	0.000121	5.49833	1.435	1.73496
ILMN_2374115	0.0143989	0.000123	5.48892	1.41998	1.83732	TFAP2A	transcription factor AP-2 alpha
ILMN_2323508	0.0144344	0.000125	-5.48132	1.40785	-1.63012
ILMN_1710209	0.0144344	0.000126	-5.47618	1.39965	-1.57396	MFSD6	major facilitator superfamily domain containing 6
ILMN_1712075	0.0144344	0.000126	-5.47445	1.39687	-1.71721	SYNM	synemin
ILMN_1690682	0.014452	0.000127	-5.46945	1.38889	-1.58397	B3GALT4	beta-1,3-galactosyltransferase 4
ILMN_1742431	0.0148054	0.000131	-5.44883	1.35588	-1.98209
ILMN_1703273	0.0148054	0.000132	-5.44638	1.35196	-1.68223	UACA	uveal autoantigen with coiled-coil domains and ankyrin repeats
ILMN_1677402	0.0151237	0.000136	5.42935	1.32465	1.7101	C11orf96	chromosome 11 open reading frame 96
ILMN_1801043	0.0152244	0.000138	-5.42121	1.31158	-1.57486	GSN	gelsolin
ILMN_1699651	0.0157866	0.000144	5.39523	1.26979	1.6746	IL6	interleukin 6
ILMN_2103362	0.0161402	0.000148	-5.37782	1.24173	-1.63268	ARHGAP27	Rho GTPase activating protein 27
ILMN_2396148	0.016187	0.000149	-5.37205	1.23243	-2.03777	HIP1R	huntingtin interacting protein 1 related
ILMN_1766573	0.0162413	0.000151	5.36604	1.22272	1.75979	TERC	telomerase RNA component
ILMN_2249920	0.0162655	0.000153	-5.35738	1.20873	-1.67842	FYN	FYN proto-oncogene, Src family tyrosine kinase
ILMN_1684984	0.0162655	0.000153	5.35723	1.20849	1.79968	MAGED2	MAGE family member D2
ILMN_1754103	0.01645	0.000156	5.34654	1.19121	1.75681	CLDN11	claudin 11
ILMN_1735930	0.0166894	0.000159	-5.33398	1.17088	-1.6292	KLF2	Kruppel like factor 2
ILMN_1747344	0.0169294	0.000162	-5.32156	1.15076	-1.53911	IL3RA	interleukin 3 receptor subunit alpha
ILMN_1805064	0.0169539	0.000164	5.31421	1.13883	1.64233	SCARNA9	small Cajal body-specific RNA 9
ILMN_1774207	0.0169539	0.000165	-5.31306	1.13697	-1.58312	ANGPT2	angiopoietin 2
ILMN_1687036	0.0169993	0.000166	5.30768	1.12824	1.68676	MRPL47	mitochondrial ribosomal protein L47
ILMN_2111187	0.0175012	0.000172	-5.28653	1.09387	-1.54005	ELOVL6	ELOVL fatty acid elongase 6
ILMN_3213692	0.0181289	0.00018	5.25854	1.04828	1.56998
ILMN_1699772	0.0181289	0.000182	-5.25433	1.04142	-1.698	RRAGD	Ras related GTP binding D
ILMN_1655191	0.0181289	0.000182	-5.253	1.03924	-1.53502	CASZ1	castor zinc finger 1
ILMN_3229324	0.0181289	0.000184	5.24797	1.03104	1.84558	SGK1	serum/glucocorticoid regulated kinase 1
ILMN_2336595	0.0181289	0.000184	-5.24715	1.02969	-1.58082	ACSS2	acyl-CoA synthetase short-chain family member 2
ILMN_2136446	0.018299	0.000187	5.23799	1.01474	1.53789	CTNNAL1	catenin alpha like 1
ILMN_1666477	0.018336	0.000188	5.23321	1.00693	1.57489
ILMN_1677719	0.0186307	0.000194	-5.21511	0.97732	-1.5524	CHST1	carbohydrate sulfotransferase 1
ILMN_3246544	0.0186307	0.000194	5.21437	0.9761	1.86586
ILMN_1814494	0.0186307	0.000196	-5.20899	0.9673	-1.88038	SEMA6D	semaphorin 6D
ILMN_2086095	0.0186307	0.000198	5.204	0.95912	2.06221	ID2	inhibitor of DNA binding 2, HLH protein
ILMN_1806473	0.0186307	0.000198	5.20364	0.95853	1.67261	BEX5	brain expressed X-linked 5
ILMN_1665832	0.0186307	0.000198	5.20177	0.95547	1.6421	ID1	inhibitor of DNA binding 1, HLH protein
ILMN_3299187	0.0186307	0.000199	5.19908	0.95106	1.49666
ILMN_1701032	0.0186307	0.000202	5.19141	0.93848	1.50916	TFPI	tissue factor pathway inhibitor
ILMN_2219767	0.0186307	0.000202	-5.19131	0.9383	-2.20132	MYCN	v-myc avian myelocytomatosis viral oncogene neuroblastoma derived homolog
ILMN_1798880	0.0186307	0.000203	-5.18729	0.9317	-1.62019	RPA4	replication protein A4
ILMN_1790715	0.0186307	0.000204	5.18587	0.92937	1.75525
ILMN_1813490	0.0188562	0.000207	5.17542	0.91222	1.54456	FSD1	fibronectin type III and SPRY domain containing 1
ILMN_2112811	0.0190047	0.000213	5.15891	0.88506	1.49296	RPL36A	ribosomal protein L36a
ILMN_1737416	0.0190047	0.000214	5.15686	0.88169	1.49096	PGBD3	piggyBac transposable element derived 3
ILMN_2298577	0.0190047	0.000214	5.1567	0.88142	1.49882	TBX18	T-box 18
ILMN_1810875	0.0190047	0.000215	5.15529	0.87912	1.59614	SYNGR1	synaptogyrin 1
ILMN_2367010	0.0190047	0.000215	5.15448	0.87778	1.63678	ADGRG6	adhesion G protein-coupled receptor G6
ILMN_1781155	0.0194075	0.000221	-5.13839	0.85127	-1.48628	LYN	LYN proto-oncogene, Src family tyrosine kinase
ILMN_1715401	0.0194075	0.000222	5.1357	0.84684	1.49736	MT1G	metallothionein 1G
ILMN_3291344	0.0199756	0.00023	5.11476	0.81227	1.84881
ILMN_1713505	0.0199756	0.000231	-5.11067	0.80551	-1.5133	NPC1	NPC intracellular cholesterol transporter 1
ILMN_1736670	0.0199756	0.000232	5.10882	0.80246	1.50027	PPP1R3C	protein phosphatase 1 regulatory subunit 3C
ILMN_1777998	0.0199756	0.000233	-5.10616	0.79805	-1.56033	ARHGAP25	Rho GTPase activating protein 25
ILMN_1678799	0.0205297	0.000242	-5.08392	0.76126	-2.07972	RAPGEF1	Rap guanine nucleotide exchange factor 1
ILMN_1658494	0.0205297	0.000242	-5.0839	0.76122	-1.47559	RGCC	regulator of cell cycle
ILMN_2399016	0.0207239	0.000246	5.07532	0.74699	1.49887	MMP28	matrix metallopeptidase 28
ILMN_1769245	0.0207479	0.000248	5.06923	0.73691	1.55858	GLIPR1	GLI pathogenesis related 1
ILMN_1684357	0.0207479	0.000249	-5.06858	0.73583	-2.20879
ILMN_3177691	0.0207985	0.00025	5.06415	0.72847	1.46234
ILMN_1675594	0.0214101	0.000259	5.04418	0.6953	1.5751	YY1AP1	YY1 associated protein 1
ILMN_1685625	0.0214202	0.000263	-5.03567	0.68115	-1.60218	UCP2	uncoupling protein 2
ILMN_1900263	0.0214202	0.000263	-5.03532	0.68057	-1.88543
ILMN_1720771	0.0214202	0.000263	5.03505	0.68011	1.7303	STX11	syntaxin 11
ILMN_1859207	0.0217209	0.000268	-5.02397	0.66168	-1.88258
ILMN_1680364	0.0220045	0.000274	-5.01075	0.63965	-1.53799	CD109	CD109 molecule
ILMN_1732071	0.0220045	0.000274	-5.0106	0.6394	-1.51247	HIST2H2BE	histone cluster 2, H2be
ILMN_2409642	0.0222375	0.000279	5.00157	0.62435	1.4395	TRO	trophinin
ILMN_1763036	0.02232	0.000281	-4.99656	0.61598	-1.57116	CLCN6	chloride voltage-gated channel 6
ILMN_3305938	0.022527	0.000285	4.98833	0.60224	1.61411	SGK1	serum/glucocorticoid regulated kinase 1
ILMN_2210111	0.0227811	0.00029	4.97897	0.5866	1.52123	GDF3	growth differentiation factor 3
ILMN_3247023	0.0240057	0.000307	4.94565	0.53082	1.47744	CASC15	cancer susceptibility candidate 15 (non-protein coding)
ILMN_1886877	0.0240057	0.000308	4.9429	0.52621	1.48398
ILMN_1798360	0.0241675	0.000312	4.93528	0.51343	1.52549	ACKR3	atypical chemokine receptor 3
ILMN_1707292	0.0241675	0.000314	-4.93219	0.50824	-1.63285	C17orf67	chromosome 17 open reading frame 67
ILMN_1729368	0.0241675	0.000315	4.93072	0.50577	1.45929	FZD8	frizzled class receptor 8
ILMN_1699980	0.024254	0.000317	-4.92591	0.4977	-1.47226	TSPAN18	tetraspanin 18
ILMN_2093027	0.0243186	0.000321	-4.91987	0.48756	-1.41637	MYO1B	myosin IB
ILMN_2052373	0.0243186	0.000322	-4.91829	0.48489	-2.00644	RAB17	RAB17, member RAS oncogene family
ILMN_1666733	0.0243186	0.000323	4.91625	0.48148	1.501	CXCL8	C-X-C motif chemokine ligand 8
ILMN_3304203	0.0250546	0.000336	4.89367	0.44349	1.50533
ILMN_1657395	0.0250546	0.000336	-4.89364	0.44343	-1.41912	HMGCR	3-hydroxy-3-methylglutaryl-CoA reductase
ILMN_1682599	0.0256631	0.000345	4.8771	0.41558	1.58237	GPRC5A	G protein-coupled receptor class C group 5 member A
ILMN_1721978	0.0258223	0.000349	4.87061	0.40463	1.48242	CARD11	caspase recruitment domain family member 11
ILMN_1769383	0.0258223	0.000351	-4.86827	0.40068	-1.48663	GIMAP5	GTPase, IMAP family member 5
ILMN_3244893	0.0258378	0.000352	4.86532	0.3957	1.44404	BAG2	BCL2 associated athanogene 2
ILMN_1710544	0.0260709	0.000359	4.85477	0.37789	1.48222	PCDH7	protocadherin 7
ILMN_2104356	0.0260709	0.000359	4.8545	0.37743	1.87102	COL1A2	collagen type I alpha 2 chain
ILMN_2380801	0.0260709	0.00036	-4.85238	0.37385	-1.40552	FYN	FYN proto-oncogene, Src family tyrosine kinase
ILMN_1698706	0.0260908	0.000362	-4.84938	0.36879	-1.61476	NID2	nidogen 2
ILMN_1696846	0.0274796	0.000383	4.81669	0.31346	1.48761
ILMN_1679920	0.0274796	0.000387	4.81201	0.30553	1.47368
ILMN_3237956	0.0274796	0.000387	-4.81191	0.30536	-1.50687	ZC3H12C	zinc finger CCCH-type containing 12C
ILMN_1855430	0.0284075	0.000401	-4.79031	0.26872	-1.41411	ADM5	adrenomedullin 5 (putative)
ILMN_1709348	0.0287854	0.00041	4.7783	0.24831	1.56811	ALDH1A1	aldehyde dehydrogenase 1 family member A1
ILMN_1655827	0.0287854	0.00041	4.77775	0.24739	1.76568	COPS2	COP9 signalosome subunit 2
ILMN_1737935	0.0288827	0.000414	-4.77221	0.23796	-2.04806	MACF1	microtubule-actin crosslinking factor 1
ILMN_1757338	0.0288827	0.000415	4.77089	0.23573	1.61895	PLSCR4	phospholipid scramblase 4
ILMN_1717262	0.029163	0.000423	4.76029	0.21769	1.41689	PROCR	protein C receptor
ILMN_3274711	0.029163	0.000423	4.76003	0.21724	1.60189
ILMN_1711157	0.029163	0.000425	-4.75805	0.21388	-1.50375	NOTCH4	notch 4
ILMN_2228538	0.0292613	0.000428	4.75371	0.20649	1.42526	IRAK1BP1	interleukin 1 receptor associated kinase 1 binding protein 1
ILMN_1684306	0.0293523	0.000431	-4.74953	0.19937	-1.52491	S100A4	S100 calcium binding protein A4
ILMN_1711617	0.0312261	0.000461	-4.71145	0.13439	-1.4962	GMFG	glia maturation factor gamma
ILMN_3246206	0.0312261	0.000465	4.70656	0.12604	1.77643	SNORA79	small nucleolar RNA, H/ACA box 79
ILMN_1763442	0.0312261	0.000465	-4.70569	0.12455	-1.55725	SHROOM4	shroom family member 4
ILMN_1689329	0.0312261	0.000466	-4.70467	0.12281	-1.45136	SCD	stearoyl-CoA desaturase
ILMN_2071809	0.0319099	0.000478	4.68997	0.09767	1.36586	MGP	matrix Gla protein
ILMN_1664861	0.0327342	0.000494	4.6714	0.06587	1.45896	ID1	inhibitor of DNA binding 1, HLH protein
ILMN_2122103	0.0327342	0.000495	-4.67079	0.06482	-1.34452	ETS1	ETS proto-oncogene 1, transcription factor
ILMN_2070072	0.0332413	0.000504	4.65973	0.04587	1.36854	RPS7	ribosomal protein S7
ILMN_1794638	0.03344	0.000511	-4.65221	0.03296	-1.53352	VIP	vasoactive intestinal peptide
ILMN_2410713	0.03344	0.000512	-4.65176	0.03219	-1.33775	FGFR4	fibroblast growth factor receptor 4
ILMN_3280496	0.0337	0.000518	4.64508	0.02072	1.38184
ILMN_2407235	0.0341532	0.000527	4.63522	0.00379	1.43916
ILMN_1750722	0.0342357	0.00053	4.6316	-0.00245	1.39011	RPS7	ribosomal protein S7
ILMN_1784780	0.0343687	0.000534	-4.62715	-0.0101	-1.50084	CIC	capicua transcriptional repressor
ILMN_1708778	0.0347677	0.000543	4.61836	-0.02521	1.53571	ASS1	argininosuccinate synthase 1
ILMN_1668683	0.0352213	0.000552	-4.60879	-0.04169	-1.626	KMT2A	lysine methyltransferase 2A
ILMN_1775405	0.0352853	0.000555	4.60554	-0.04728	1.4601	ARL4A	ADP ribosylation factor like GTPase 4A
ILMN_3277297	0.0355324	0.000561	4.59938	-0.0579	1.35434
ILMN_1710284	0.0355652	0.000564	4.59666	-0.06259	1.42465	HES1	hes family bHLH transcription factor 1
ILMN_3247187	0.0357075	0.000569	4.59113	-0.07212	1.34614	C12orf77	chromosome 12 open reading frame 77
ILMN_2399523	0.0357075	0.00057	-4.59003	-0.07402	-1.50476	JAG2	jagged 2
ILMN_3181473	0.036177	0.00058	4.58046	-0.09051	1.37032	PRICKLE1	prickle planar cell polarity protein 1
ILMN_1777691	0.0365232	0.000588	4.57292	-0.10354	1.37488	ARL9	ADP ribosylation factor like GTPase 9
ILMN_1769433	0.0367054	0.000596	4.56563	-0.11611	1.3806	IQGAP2	IQ motif containing GTPase activating protein 2
ILMN_2063168	0.0367054	0.000596	-4.56494	-0.11732	-1.41027	MALL	mal, T-cell differentiation protein like
ILMN_2145116	0.0367054	0.000598	-4.56367	-0.11951	-1.38978	TMEM173	transmembrane protein 173
ILMN_3280943	0.0369578	0.000605	4.55637	-0.13213	1.32652
ILMN_1803094	0.0369578	0.000606	-4.55555	-0.13353	-1.3119	PDGFD	platelet derived growth factor D
ILMN_1741021	0.0370099	0.000609	4.55265	-0.13855	1.90205	CH25H	cholesterol 25-hydroxylase
ILMN_3208576	0.037247	0.000616	4.54694	-0.14842	1.30697
ILMN_1713875	0.0372598	0.00062	4.54287	-0.15546	1.38242	NME1	NME/NM23 nucleoside diphosphate kinase 1
ILMN_2319326	0.0372598	0.00062	-4.54257	-0.15598	-1.37448	ADARB1	adenosine deaminase, RNA specific B1
ILMN_1688480	0.038447	0.000643	-4.52209	-0.19145	-1.50745	CCND1	cyclin D1
ILMN_1751656	0.038447	0.000645	-4.52075	-0.19377	-1.30395
ILMN_2179397	0.0387467	0.000652	4.51432	-0.20492	1.35166	TATDN1	TatD DNase domain containing 1
ILMN_2157709	0.0388244	0.000656	4.51114	-0.21043	1.46039	IGBP1P1	immunoglobulin (CD79A) binding protein 1 pseudogene 1
ILMN_1665686	0.0388268	0.000658	4.50906	-0.21403	1.37471	PIEZO2	piezo type mechanosensitive ion channel component 2
ILMN_3185234	0.0389248	0.000662	-4.50561	-0.22002	-1.43375	KIAA0040	KIAA0040
ILMN_3192446	0.0391087	0.000668	4.50093	-0.22814	1.47637
ILMN_1704398	0.0396235	0.000679	-4.49156	-0.24441	-1.2893	FZD9	frizzled class receptor 9
ILMN_1710899	0.03996	0.000689	-4.48371	-0.25804	-1.75204	TSPAN18	tetraspanin 18
ILMN_1725510	0.03996	0.00069	-4.48279	-0.25963	-1.32817	DHCR24	24-dehydrocholesterol reductase
ILMN_1779257	0.0400577	0.000694	-4.47943	-0.26548	-1.41006	CD40	CD40 molecule
ILMN_1797585	0.0403289	0.000701	-4.47365	-0.27552	-1.28428	MYO1B	myosin IB
ILMN_1785202	0.0406145	0.000711	4.4662	-0.28849	1.3705	STAT4	signal transducer and activator of transcription 4
ILMN_1759453	0.0406145	0.000711	4.46574	-0.28928	1.28093	UQCRB	ubiquinol-cytochrome c reductase binding protein
ILMN_1702487	0.0407118	0.000715	4.46243	-0.29504	1.30969	SGK1	serum/glucocorticoid regulated kinase 1
ILMN_3280126	0.0407524	0.000719	4.45928	-0.30052	1.6074
ILMN_1682636	0.0407524	0.000721	4.45796	-0.30281	1.43259	CXCL2	C-X-C motif chemokine ligand 2
ILMN_3226613	0.0411321	0.00073	4.45082	-0.31524	1.40943
ILMN_1794165	0.0416083	0.000741	-4.44244	-0.32985	-1.27498	PGD	phosphogluconate dehydrogenase
ILMN_1694140	0.0420055	0.000751	-4.43519	-0.34248	-1.32795	AFAP1L1	actin filament associated protein 1 like 1
ILMN_3283775	0.0423724	0.000764	4.42542	-0.35951	1.2891	RPL21P28	ribosomal protein L21 pseudogene 28
ILMN_1805999	0.0423724	0.000767	-4.42371	-0.36249	-1.34202	MYO1D	myosin ID
ILMN_3282395	0.0423724	0.000768	4.42283	-0.36403	1.40928
ILMN_1801226	0.0423724	0.000768	-4.42268	-0.36429	-1.43071	DOCK6	dedicator of cytokinesis 6
ILMN_1759513	0.0423943	0.000771	4.4205	-0.3681	1.30207	RND3	Rho family GTPase 3
ILMN_1775944	0.0433158	0.000792	4.40551	-0.39427	1.31614
ILMN_1653042	0.0433158	0.000798	-4.40114	-0.4019	-1.37137	HSD3B7	hydroxy-delta-5-steroid dehydrogenase, 3 beta- and steroid delta-isomerase 7
ILMN_2344662	0.0433158	0.000799	4.40051	-0.403	1.33127	HMGA2	high mobility group AT-hook 2
ILMN_2375830	0.0433158	0.000802	4.39875	-0.40608	1.38472	DIXDC1	DIX domain containing 1
ILMN_1694810	0.0433158	0.000803	-4.39814	-0.40714	-1.37132	PANX2	pannexin 2
ILMN_2328986	0.0433158	0.000804	-4.39726	-0.40867	-1.27339	SREBF1	sterol regulatory element binding transcription factor 1
ILMN_1710001	0.0433939	0.000809	4.39396	-0.41446	1.27745	RPL41	ribosomal protein L41
ILMN_2343048	0.0433939	0.000811	-4.39257	-0.41687	-1.27145	ABCB9	ATP binding cassette subfamily B member 9
ILMN_3210171	0.0434494	0.000814	4.39003	-0.42133	1.29322
ILMN_1739576	0.04383	0.000824	4.38333	-0.43303	1.332	CYB5R2	cytochrome b5 reductase 2
ILMN_3236112	0.0442908	0.000835	4.37568	-0.44642	1.6122	TP53TG1	TP53 target 1 (non-protein coding)
ILMN_1793508	0.0444701	0.000844	4.37002	-0.45632	1.27733	YAE1D1	Yae1 domain containing 1
ILMN_1674063	0.0444701	0.000846	-4.3685	-0.45898	-1.47022	OAS2	2'-5'-oligoadenylate synthetase 2
ILMN_1735499	0.0444701	0.00085	4.3659	-0.46355	1.2889	DCBLD2	discoidin, CUB and LCCL domain containing 2
ILMN_1813104	0.0444701	0.000852	-4.36501	-0.46511	-1.67844	GALNT15	polypeptide N-acetylgalactosaminyltransferase 15
ILMN_1706687	0.0444701	0.000855	-4.36277	-0.46902	-1.25447	KLHL5	kelch like family member 5
ILMN_2253732	0.0444701	0.000855	-4.36264	-0.46926	-1.2822	ST8SIA4	ST8 alpha-N-acetyl-neuraminide alpha-2,8-sialyltransferase 4
ILMN_2090782	0.0451887	0.000875	4.35018	-0.49109	1.47826	GCSH	glycine cleavage system protein H
ILMN_1727671	0.0451887	0.000875	-4.35016	-0.49112	-1.40472	SSH1	slingshot protein phosphatase 1
ILMN_1768480	0.0454119	0.000882	-4.34566	-0.49902	-1.32835	VGLL4	vestigial like family member 4
ILMN_1734830	0.0456677	0.00089	-4.34077	-0.50758	-1.28921	MTHFR	methylenetetrahydrofolate reductase (NAD(P)H)
ILMN_3239795	0.0457375	0.000894	-4.33817	-0.51215	-1.29414	SIK2	salt inducible kinase 2
ILMN_1756417	0.0459194	0.000901	4.33349	-0.52036	1.42749	ANKRD37	ankyrin repeat domain 37
ILMN_1803647	0.0459194	0.000903	4.33248	-0.52214	1.2937	FAM162A	family with sequence similarity 162 member A
ILMN_1673073	0.0462727	0.000913	-4.32648	-0.53266	-1.52486	WDR62	WD repeat domain 62
ILMN_1818617	0.0468257	0.000926	-4.31815	-0.54729	-1.33478
ILMN_3200484	0.0469246	0.000933	4.31406	-0.55448	1.24599
ILMN_3304130	0.0469246	0.000936	4.31237	-0.55745	1.24019
ILMN_1741422	0.0469246	0.000941	4.30938	-0.5627	1.24875	FUT8	fucosyltransferase 8
ILMN_1741594	0.0469246	0.000943	-4.30826	-0.56467	-1.34805
ILMN_1779147	0.0469246	0.000949	4.30462	-0.57108	1.26782	ENC1	ectodermal-neural cortex 1
ILMN_3240900	0.0469246	0.000952	4.30314	-0.57367	1.65541
ILMN_2059452	0.0469246	0.000952	-4.30281	-0.57424	-1.33682	SLC12A2	solute carrier family 12 member 2
ILMN_3299682	0.0469246	0.000955	4.3014	-0.57672	1.63193
ILMN_1667966	0.0469246	0.000958	-4.2993	-0.58042	-1.28247	FAM129A	family with sequence similarity 129 member A
ILMN_3308961	0.0469246	0.000965	4.2957	-0.58676	1.92736
ILMN_1727248	0.0469246	0.000965	-4.29533	-0.5874	-1.37159	INF2	inverted formin, FH2 and WH2 domain containing
ILMN_1717946	0.0469246	0.000967	-4.29445	-0.58895	-1.32878	DGKE	diacylglycerol kinase epsilon
ILMN_1721901	0.0469246	0.000969	4.29299	-0.59153	1.35138	CTNNAL1	catenin alpha like 1
ILMN_2414962	0.0469246	0.000973	4.29096	-0.59509	1.41249	MOBP	myelin-associated oligodendrocyte basic protein
ILMN_1696347	0.0469246	0.000974	4.29013	-0.59655	1.44508	CTSC	cathepsin C
ILMN_2194106	0.0469246	0.000975	4.29006	-0.59667	1.4764	TSPAN12	tetraspanin 12
ILMN_1752914	0.0470602	0.000981	-4.28621	-0.60345	-1.35536	ARHGAP31	Rho GTPase activating protein 31
ILMN_1710523	0.0470602	0.000983	-4.28519	-0.60524	-1.28909	ATP8B1	ATPase phospholipid transporting 8B1
ILMN_1681741	0.0471292	0.000993	4.27992	-0.61452	1.4072	COA6	cytochrome c oxidase assembly factor 6
ILMN_1659913	0.0471292	0.000993	-4.27968	-0.61494	-1.30465	ISG20	interferon stimulated exonuclease gene 20
ILMN_2222317	0.0471292	0.000993	4.27951	-0.61525	1.6889	DNAJB4	DnaJ heat shock protein family (Hsp40) member B4
ILMN_3301052	0.0474134	0.001	4.27456	-0.62395	1.58015
ILMN_2095840	0.047418	0.00101	-4.2718	-0.62883	-1.36549	KAT6A	lysine acetyltransferase 6A
ILMN_3276861	0.047418	0.00101	4.2713	-0.6297	1.38695
ILMN_1778136	0.0474893	0.00101	-4.26887	-0.63399	-1.37064	ZMYND15	zinc finger MYND-type containing 15
ILMN_1729314	0.0482243	0.00103	-4.2583	-0.65261	-1.50823	PRG2	proteoglycan 2, pro eosinophil major basic protein
ILMN_1807633	0.0482243	0.00104	4.25517	-0.65813	1.28004	RIDA	reactive intermediate imine deaminase A homolog
ILMN_3226244	0.0482243	0.00104	4.2546	-0.65914	1.25175
ILMN_1686109	0.0482243	0.00104	4.25266	-0.66255	1.27378	CCL23	C-C motif chemokine ligand 23
ILMN_3236130	0.0482243	0.00104	4.25167	-0.66431	1.40769
ILMN_2178244	0.0482243	0.00105	-4.25088	-0.6657	-1.33807	NAA40	N(alpha)-acetyltransferase 40, NatD catalytic subunit
ILMN_1813139	0.0488837	0.00107	-4.2394	-0.68596	-1.28096	ANKDD1A	ankyrin repeat and death domain containing 1A
ILMN_2305407	0.0488837	0.00107	-4.23878	-0.68705	-1.2354	ZBTB16	zinc finger and BTB domain containing 16
ILMN_3239435	0.0488837	0.00107	-4.23729	-0.68968	-1.53705	HTT	huntingtin
ILMN_1771482	0.0488837	0.00107	4.23668	-0.69076	1.28537	KIAA1324	KIAA1324
ILMN_1686906	0.0488837	0.00108	-4.23559	-0.69267	-1.42608	TP53INP2	tumor protein p53 inducible nuclear protein 2
ILMN_1778240	0.0492745	0.00109	-4.22681	-0.70818	-1.31479	GFOD1	glucose-fructose oxidoreductase domain containing 1
ILMN_2330243	0.0492745	0.00109	4.22665	-0.70847	1.32944	NUDT1	nudix hydrolase 1
ILMN_1755075	0.0492745	0.00109	-4.22566	-0.71022	-1.33371	IDI1	isopentenyl-diphosphate delta isomerase 1
ILMN_1764030	0.0492745	0.0011	4.22506	-0.71128	1.2857	CCL23	C-C motif chemokine ligand 23
ILMN_1704055	0.0497574	0.00111	4.21665	-0.72613	1.43959	NOP16	NOP16 nucleolar protein
ILMN_1693523	0.0497574	0.00111	4.21663	-0.72617	1.32952	GUSBP5	glucuronidase, beta pseudogene 5
ILMN_1703946	0.049778	0.00112	4.21488	-0.72925	1.39695	ADORA2B	adenosine A2b receptor
ILMN_3307654	0.0497874	0.00112	4.21286	-0.73283	1.32409	MIPOL1	mirror-image polydactyly 1
ILMN_2402817	0.0497874	0.00112	-4.21176	-0.73477	-1.34038	ZBTB16	zinc finger and BTB domain containing 16
ILMN_1664233	0.049894	0.00114	-4.2046	-0.74744	-1.23224
ILMN_1728799	0.049894	0.00114	4.20354	-0.74931	1.24636	FBP1	fructose-bisphosphatase 1
ILMN_1813386	0.049894	0.00114	-4.20308	-0.75013	-1.38686	CORO6	coronin 6
ILMN_1805863	0.049894	0.00114	-4.20272	-0.75076	-1.39255	WDR81	WD repeat domain 81
ILMN_1721411	0.049894	0.00114	-4.20268	-0.75083	-1.43463
ILMN_1813019	0.049894	0.00115	4.19974	-0.75603	1.91478	DNAJB4	DnaJ heat shock protein family (Hsp40) member B4
ILMN_1794505	0.049894	0.00116	4.1953	-0.76389	1.2967	SHFM1	split hand/foot malformation (ectrodactyly) type 1
ILMN_1658333	0.049894	0.00116	-4.19521	-0.76404	-1.27125	ECM1	extracellular matrix protein 1
ILMN_1758523	0.049894	0.00116	-4.19498	-0.76446	-1.29287	ABCA3	ATP binding cassette subfamily A member 3
ILMN_1676406	0.049894	0.00116	4.19424	-0.76577	1.25998	CTU2	cytosolic thiouridylase subunit 2
ILMN_1661335	0.049894	0.00116	-4.19321	-0.76759	-1.6288	SPTBN1	spectrin beta, non-erythrocytic 1
ILMN_1651692	0.049894	0.00116	-4.19284	-0.76824	-1.26638	STK10	serine/threonine kinase 10
ILMN_1851865	0.0499736	0.00117	4.19051	-0.77237	1.38304	LINC00961	long intergenic non-protein coding RNA 961
ILMN_3298129	0.049994	0.00117	4.18884	-0.77533	1.25664

## Sheet: Sheet2
Table S3: The changes in the expression of these DEGs due to H19 knockout.
ID	adj.P.Val	P.Value	t	B	logFC	Gene.symbol	Gene.title
ILMN_1673129	0.00026075	8.01e-08	-11.137	8.17343	-3.51883	PCDH12	protocadherin 12
ILMN_1769779	0.00030523	1.13e-07	-10.8079	7.88471	-3.19564	PTP4A3	protein tyrosine phosphatase type IVA, member 3
ILMN_1662427	0.00034689	1.5e-07	-10.5343	7.63671	-3.07215	PTP4A3	protein tyrosine phosphatase type IVA, member 3
ILMN_2087646	0.00044462	3.82e-07	-9.68806	6.82065	-2.91717	HLX	H2.0 like homeobox
ILMN_1808114	0.00057921	8.9e-07	-8.96988	6.06554	-2.89438	LYVE1	lymphatic vessel endothelial hyaluronan receptor 1
ILMN_2359710	0.00044135	3.07e-07	-9.88206	7.0145	-2.8368	PTP4A3	protein tyrosine phosphatase type IVA, member 3
ILMN_1742544	0.00115019	2.19e-06	-8.24845	5.24354	-2.50368	MEF2C	myocyte enhancer factor 2C
ILMN_1892403	0.00164841	3.53e-06	-7.88398	4.80231	-2.4419	SNORD13	small nucleolar RNA, C/D box 13
ILMN_1727045	0.00164841	3.54e-06	-7.88082	4.79842	-2.4326	RASGRP3	RAS guanyl releasing protein 3
ILMN_1728349	0.00694752	3.01e-05	-6.37727	2.77654	-2.43044	TMEM63B	transmembrane protein 63B
ILMN_1690040	0.00277566	6.65e-06	-7.41737	4.21058	-2.35519	TM7SF2	transmembrane 7 superfamily member 2
ILMN_1745686	0.0104867	6.51e-05	-5.88236	2.03594	-2.3189	MFHAS1	malignant fibrous histiocytoma amplified sequence 1
ILMN_1790160	0.00272831	6.37e-06	-7.44857	4.25111	-2.3164	KIT	KIT proto-oncogene receptor tyrosine kinase
ILMN_1685636	0.00332697	8.4e-06	-7.25063	3.99155	-2.29895	KCNN2	potassium calcium-activated channel subfamily N member 2
ILMN_2341229	0.00407585	1.37e-05	-6.9093	3.53042	-2.22964	CD34	CD34 molecule
ILMN_2219767	0.0186307	0.000202	-5.19131	0.9383	-2.20132	MYCN	v-myc avian myelocytomatosis viral oncogene neuroblastoma derived homolog
ILMN_1732799	0.00378491	1.21e-05	-6.99523	3.64815	-2.20128	CD34	CD34 molecule
ILMN_1765833	0.00356929	1.1e-05	-7.06235	3.73935	-2.13594	SLC9A3R2	SLC9A3 regulator 2
ILMN_1774330	0.00603979	2.45e-05	-6.51437	2.97496	-2.12373	WSCD1	WSC domain containing 1
ILMN_1805606	0.0045896	1.61e-05	-6.79819	3.37656	-2.12172	PLEKHG1	pleckstrin homology and RhoGEF domain containing G1
ILMN_1797728	0.00332697	8.61e-06	-7.23261	3.96765	-2.1185	HMGCS1	3-hydroxy-3-methylglutaryl-CoA synthase 1
ILMN_1691860	0.00355021	1.03e-05	-7.10468	3.7965	-2.0932	SPRY1	sprouty RTK signaling antagonist 1
ILMN_1678799	0.0205297	0.000242	-5.08392	0.76126	-2.07972	RAPGEF1	Rap guanine nucleotide exchange factor 1
ILMN_1804396	0.00964972	5.22e-05	-6.02188	2.24859	-2.07613	IRF2BPL	interferon regulatory factor 2 binding protein like
ILMN_1696537	0.00407585	1.38e-05	-6.90411	3.52328	-2.0512	DDIT4L	DNA damage inducible transcript 4 like
ILMN_1737935	0.0288827	0.000414	-4.77221	0.23796	-2.04806	MACF1	microtubule-actin crosslinking factor 1
ILMN_2396148	0.016187	0.000149	-5.37205	1.23243	-2.03777	HIP1R	huntingtin interacting protein 1 related
ILMN_1810420	0.00603979	2.4e-05	-6.52669	2.99266	-2.02051	DYSF	dysferlin
ILMN_2052373	0.0243186	0.000322	-4.91829	0.48489	-2.00644	RAB17	RAB17, member RAS oncogene family
ILMN_2329914	0.012509	9.59e-05	-5.64086	1.66071	-1.99277	SPRY1	sprouty RTK signaling antagonist 1
ILMN_1733627	0.00993781	5.8e-05	-5.95492	2.14691	-1.9716	NEDD4L	neural precursor cell expressed, developmentally down-regulated 4-like, E3 ubiquitin protein ligase
ILMN_1713759	0.00748474	3.31e-05	-6.31554	2.68624	-1.96625	UBE2J1	ubiquitin conjugating enzyme E2 J1
ILMN_1796216	0.00868183	4.32e-05	-6.14372	2.43181	-1.96624	VASH1	vasohibin 1
ILMN_1713846	0.00642881	2.71e-05	-6.44828	2.87967	-1.95696	PPM1H	protein phosphatase, Mg2+/Mn2+ dependent 1H
ILMN_1678170	0.00642881	2.73e-05	-6.44348	2.87273	-1.94875	MME	membrane metallo-endopeptidase
ILMN_1669599	0.0129376	0.000102	-5.60143	1.59858	-1.94529	DENND4C	DENN domain containing 4C
ILMN_1687863	0.0050451	1.81e-05	-6.719	3.26575	-1.93844	LSS	lanosterol synthase (2,3-oxidosqualene-lanosterol cyclase)
ILMN_1730809	0.0105734	6.69e-05	-5.86486	2.00905	-1.92385	SLC29A2	solute carrier family 29 member 2
ILMN_1775268	0.00868183	4.32e-05	-6.14292	2.4306	-1.88605	HECW2	HECT, C2 and WW domain containing E3 ubiquitin protein ligase 2
ILMN_1814494	0.0186307	0.000196	-5.20899	0.9673	-1.88038	SEMA6D	semaphorin 6D
ILMN_3250067	0.0106247	7.18e-05	-5.82061	1.94086	-1.86335	ANGPT2	angiopoietin 2
ILMN_2199389	0.0107904	7.36e-05	-5.80528	1.91717	-1.86206	VIPR1	vasoactive intestinal peptide receptor 1
ILMN_2086105	0.0102133	6.27e-05	-5.90601	2.0722	-1.8549	SPRY4	sprouty RTK signaling antagonist 4
ILMN_1689353	0.00694752	3.03e-05	-6.37351	2.77106	-1.85194	APLN	apelin
ILMN_2165867	0.00786461	3.67e-05	-6.24804	2.58684	-1.84397	DHCR7	7-dehydrocholesterol reductase
ILMN_1657550	0.0114729	7.9e-05	-5.76145	1.84921	-1.83804	MVD	mevalonate diphosphate decarboxylase
ILMN_1700432	0.012509	9.67e-05	-5.63601	1.65307	-1.81454	ITPKB	inositol-trisphosphate 3-kinase B
ILMN_1796751	0.00980653	5.54e-05	-5.98368	2.19068	-1.81062	PALD1	phosphatase domain containing, paladin 1
ILMN_1805543	0.00993781	5.78e-05	-5.95755	2.15092	-1.80551	ADAMTS9	ADAM metallopeptidase with thrombospondin type 1 motif 9
ILMN_1700144	0.0106247	6.96e-05	-5.84019	1.97107	-1.80325	ITGA10	integrin subunit alpha 10
ILMN_1695880	0.0100904	6.04e-05	-5.92982	2.10862	-1.79587	LOX	lysyl oxidase
ILMN_1728785	0.0100904	6.08e-05	-5.92563	2.10222	-1.79225	ADGRF5	adhesion G protein-coupled receptor F5
ILMN_1714197	0.0106247	7.02e-05	-5.83482	1.96279	-1.77879	ACSS2	acyl-CoA synthetase short-chain family member 2
ILMN_1833858	0.0115258	8.48e-05	-5.71732	1.78048	-1.77307	ADD2	adducin 2
ILMN_1715669	0.00980653	5.5e-05	-5.98906	2.19885	-1.76798	TP53I11	tumor protein p53 inducible protein 11
ILMN_1658271	0.00890015	4.48e-05	-6.11906	2.39491	-1.75864	LSS	lanosterol synthase (2,3-oxidosqualene-lanosterol cyclase)
ILMN_1710899	0.03996	0.000689	-4.48371	-0.25804	-1.75204	TSPAN18	tetraspanin 18
ILMN_1712075	0.0144344	0.000126	-5.47445	1.39687	-1.71721	SYNM	synemin
ILMN_1699772	0.0181289	0.000182	-5.25433	1.04142	-1.698	RRAGD	Ras related GTP binding D
ILMN_1715024	0.0115258	8.5e-05	-5.71574	1.77802	-1.68882	LSS	lanosterol synthase (2,3-oxidosqualene-lanosterol cyclase)
ILMN_1703273	0.0148054	0.000132	-5.44638	1.35196	-1.68223	UACA	uveal autoantigen with coiled-coil domains and ankyrin repeats
ILMN_1813104	0.0444701	0.000852	-4.36501	-0.46511	-1.67844	GALNT15	polypeptide N-acetylgalactosaminyltransferase 15
ILMN_2249920	0.0162655	0.000153	-5.35738	1.20873	-1.67842	FYN	FYN proto-oncogene, Src family tyrosine kinase
ILMN_1784871	0.0138813	0.000113	-5.5427	1.5056	-1.65382	FASN	fatty acid synthase
ILMN_1815626	0.012509	9.68e-05	-5.63504	1.65155	-1.65065	DHCR7	7-dehydrocholesterol reductase
ILMN_2075065	0.0115258	8.22e-05	-5.73632	1.81011	-1.65046	FADS2	fatty acid desaturase 2
ILMN_1707292	0.0241675	0.000314	-4.93219	0.50824	-1.63285	C17orf67	chromosome 17 open reading frame 67
ILMN_2103362	0.0161402	0.000148	-5.37782	1.24173	-1.63268	ARHGAP27	Rho GTPase activating protein 27
ILMN_1711311	0.0129376	0.000103	-5.59723	1.59194	-1.63222	PODXL	podocalyxin like
ILMN_1735930	0.0166894	0.000159	-5.33398	1.17088	-1.6292	KLF2	Kruppel like factor 2
ILMN_1661335	0.049894	0.00116	-4.19321	-0.76759	-1.6288	SPTBN1	spectrin beta, non-erythrocytic 1
ILMN_1668683	0.0352213	0.000552	-4.60879	-0.04169	-1.626	KMT2A	lysine methyltransferase 2A
ILMN_1798880	0.0186307	0.000203	-5.18729	0.9317	-1.62019	RPA4	replication protein A4
ILMN_1698706	0.0260908	0.000362	-4.84938	0.36879	-1.61476	NID2	nidogen 2
ILMN_1685625	0.0214202	0.000263	-5.03567	0.68115	-1.60218	UCP2	uncoupling protein 2
ILMN_1688625	0.0142364	0.000118	-5.51372	1.45952	-1.58581	AIM1	absent in melanoma 1
ILMN_1690682	0.014452	0.000127	-5.46945	1.38889	-1.58397	B3GALT4	beta-1,3-galactosyltransferase 4
ILMN_1774207	0.0169539	0.000165	-5.31306	1.13697	-1.58312	ANGPT2	angiopoietin 2
ILMN_2336595	0.0181289	0.000184	-5.24715	1.02969	-1.58082	ACSS2	acyl-CoA synthetase short-chain family member 2
ILMN_1801043	0.0152244	0.000138	-5.42121	1.31158	-1.57486	GSN	gelsolin
ILMN_1710209	0.0144344	0.000126	-5.47618	1.39965	-1.57396	MFSD6	major facilitator superfamily domain containing 6
ILMN_1763036	0.02232	0.000281	-4.99656	0.61598	-1.57116	CLCN6	chloride voltage-gated channel 6
ILMN_1777998	0.0199756	0.000233	-5.10616	0.79805	-1.56033	ARHGAP25	Rho GTPase activating protein 25
ILMN_1763442	0.0312261	0.000465	-4.70569	0.12455	-1.55725	SHROOM4	shroom family member 4
ILMN_1677719	0.0186307	0.000194	-5.21511	0.97732	-1.5524	CHST1	carbohydrate sulfotransferase 1
ILMN_2111187	0.0175012	0.000172	-5.28653	1.09387	-1.54005	ELOVL6	ELOVL fatty acid elongase 6
ILMN_1747344	0.0169294	0.000162	-5.32156	1.15076	-1.53911	IL3RA	interleukin 3 receptor subunit alpha
ILMN_1680364	0.0220045	0.000274	-5.01075	0.63965	-1.53799	CD109	CD109 molecule
ILMN_3239435	0.0488837	0.00107	-4.23729	-0.68968	-1.53705	HTT	huntingtin
ILMN_1655191	0.0181289	0.000182	-5.253	1.03924	-1.53502	CASZ1	castor zinc finger 1
ILMN_1794638	0.03344	0.000511	-4.65221	0.03296	-1.53352	VIP	vasoactive intestinal peptide
ILMN_1684306	0.0293523	0.000431	-4.74953	0.19937	-1.52491	S100A4	S100 calcium binding protein A4
ILMN_1673073	0.0462727	0.000913	-4.32648	-0.53266	-1.52486	WDR62	WD repeat domain 62
ILMN_1713505	0.0199756	0.000231	-5.11067	0.80551	-1.5133	NPC1	NPC intracellular cholesterol transporter 1
ILMN_1732071	0.0220045	0.000274	-5.0106	0.6394	-1.51247	HIST2H2BE	histone cluster 2, H2be
ILMN_1729314	0.0482243	0.00103	-4.2583	-0.65261	-1.50823	PRG2	proteoglycan 2, pro eosinophil major basic protein
ILMN_1688480	0.038447	0.000643	-4.52209	-0.19145	-1.50745	CCND1	cyclin D1
ILMN_3237956	0.0274796	0.000387	-4.81191	0.30536	-1.50687	ZC3H12C	zinc finger CCCH-type containing 12C
ILMN_2399523	0.0357075	0.00057	-4.59003	-0.07402	-1.50476	JAG2	jagged 2
ILMN_1711157	0.029163	0.000425	-4.75805	0.21388	-1.50375	NOTCH4	notch 4
ILMN_1784780	0.0343687	0.000534	-4.62715	-0.0101	-1.50084	CIC	capicua transcriptional repressor
ILMN_1711617	0.0312261	0.000461	-4.71145	0.13439	-1.4962	GMFG	glia maturation factor gamma
ILMN_1769383	0.0258223	0.000351	-4.86827	0.40068	-1.48663	GIMAP5	GTPase, IMAP family member 5
ILMN_1781155	0.0194075	0.000221	-5.13839	0.85127	-1.48628	LYN	LYN proto-oncogene, Src family tyrosine kinase
ILMN_1658494	0.0205297	0.000242	-5.0839	0.76122	-1.47559	RGCC	regulator of cell cycle
ILMN_1699980	0.024254	0.000317	-4.92591	0.4977	-1.47226	TSPAN18	tetraspanin 18
ILMN_1674063	0.0444701	0.000846	-4.3685	-0.45898	-1.47022	OAS2	2'-5'-oligoadenylate synthetase 2
ILMN_1689329	0.0312261	0.000466	-4.70467	0.12281	-1.45136	SCD	stearoyl-CoA desaturase
ILMN_3185234	0.0389248	0.000662	-4.50561	-0.22002	-1.43375	KIAA0040	KIAA0040
ILMN_1801226	0.0423724	0.000768	-4.42268	-0.36429	-1.43071	DOCK6	dedicator of cytokinesis 6
ILMN_1686906	0.0488837	0.00108	-4.23559	-0.69267	-1.42608	TP53INP2	tumor protein p53 inducible nuclear protein 2
ILMN_1657395	0.0250546	0.000336	-4.89364	0.44343	-1.41912	HMGCR	3-hydroxy-3-methylglutaryl-CoA reductase
ILMN_2093027	0.0243186	0.000321	-4.91987	0.48756	-1.41637	MYO1B	myosin IB
ILMN_1855430	0.0284075	0.000401	-4.79031	0.26872	-1.41411	ADM5	adrenomedullin 5 (putative)
ILMN_2063168	0.0367054	0.000596	-4.56494	-0.11732	-1.41027	MALL	mal, T-cell differentiation protein like
ILMN_1779257	0.0400577	0.000694	-4.47943	-0.26548	-1.41006	CD40	CD40 molecule
ILMN_2380801	0.0260709	0.00036	-4.85238	0.37385	-1.40552	FYN	FYN proto-oncogene, Src family tyrosine kinase
ILMN_1727671	0.0451887	0.000875	-4.35016	-0.49112	-1.40472	SSH1	slingshot protein phosphatase 1
ILMN_1805863	0.049894	0.00114	-4.20272	-0.75076	-1.39255	WDR81	WD repeat domain 81
ILMN_2145116	0.0367054	0.000598	-4.56367	-0.11951	-1.38978	TMEM173	transmembrane protein 173
ILMN_1813386	0.049894	0.00114	-4.20308	-0.75013	-1.38686	CORO6	coronin 6
ILMN_2319326	0.0372598	0.00062	-4.54257	-0.15598	-1.37448	ADARB1	adenosine deaminase, RNA specific B1
ILMN_1727248	0.0469246	0.000965	-4.29533	-0.5874	-1.37159	INF2	inverted formin, FH2 and WH2 domain containing
ILMN_1653042	0.0433158	0.000798	-4.40114	-0.4019	-1.37137	HSD3B7	hydroxy-delta-5-steroid dehydrogenase, 3 beta- and steroid delta-isomerase 7
ILMN_1694810	0.0433158	0.000803	-4.39814	-0.40714	-1.37132	PANX2	pannexin 2
ILMN_1778136	0.0474893	0.00101	-4.26887	-0.63399	-1.37064	ZMYND15	zinc finger MYND-type containing 15
ILMN_2095840	0.047418	0.00101	-4.2718	-0.62883	-1.36549	KAT6A	lysine acetyltransferase 6A
ILMN_1752914	0.0470602	0.000981	-4.28621	-0.60345	-1.35536	ARHGAP31	Rho GTPase activating protein 31
ILMN_2122103	0.0327342	0.000495	-4.67079	0.06482	-1.34452	ETS1	ETS proto-oncogene 1, transcription factor
ILMN_1805999	0.0423724	0.000767	-4.42371	-0.36249	-1.34202	MYO1D	myosin ID
ILMN_2402817	0.0497874	0.00112	-4.21176	-0.73477	-1.34038	ZBTB16	zinc finger and BTB domain containing 16
ILMN_2178244	0.0482243	0.00105	-4.25088	-0.6657	-1.33807	NAA40	N(alpha)-acetyltransferase 40, NatD catalytic subunit
ILMN_2410713	0.03344	0.000512	-4.65176	0.03219	-1.33775	FGFR4	fibroblast growth factor receptor 4
ILMN_2059452	0.0469246	0.000952	-4.30281	-0.57424	-1.33682	SLC12A2	solute carrier family 12 member 2
ILMN_1755075	0.0492745	0.00109	-4.22566	-0.71022	-1.33371	IDI1	isopentenyl-diphosphate delta isomerase 1
ILMN_1717946	0.0469246	0.000967	-4.29445	-0.58895	-1.32878	DGKE	diacylglycerol kinase epsilon
ILMN_1768480	0.0454119	0.000882	-4.34566	-0.49902	-1.32835	VGLL4	vestigial like family member 4
ILMN_1725510	0.03996	0.00069	-4.48279	-0.25963	-1.32817	DHCR24	24-dehydrocholesterol reductase
ILMN_1694140	0.0420055	0.000751	-4.43519	-0.34248	-1.32795	AFAP1L1	actin filament associated protein 1 like 1
ILMN_1778240	0.0492745	0.00109	-4.22681	-0.70818	-1.31479	GFOD1	glucose-fructose oxidoreductase domain containing 1
ILMN_1803094	0.0369578	0.000606	-4.55555	-0.13353	-1.3119	PDGFD	platelet derived growth factor D
ILMN_1659913	0.0471292	0.000993	-4.27968	-0.61494	-1.30465	ISG20	interferon stimulated exonuclease gene 20
ILMN_3239795	0.0457375	0.000894	-4.33817	-0.51215	-1.29414	SIK2	salt inducible kinase 2
ILMN_1758523	0.049894	0.00116	-4.19498	-0.76446	-1.29287	ABCA3	ATP binding cassette subfamily A member 3
ILMN_1704398	0.0396235	0.000679	-4.49156	-0.24441	-1.2893	FZD9	frizzled class receptor 9
ILMN_1734830	0.0456677	0.00089	-4.34077	-0.50758	-1.28921	MTHFR	methylenetetrahydrofolate reductase (NAD(P)H)
ILMN_1710523	0.0470602	0.000983	-4.28519	-0.60524	-1.28909	ATP8B1	ATPase phospholipid transporting 8B1
ILMN_1797585	0.0403289	0.000701	-4.47365	-0.27552	-1.28428	MYO1B	myosin IB
ILMN_1667966	0.0469246	0.000958	-4.2993	-0.58042	-1.28247	FAM129A	family with sequence similarity 129 member A
ILMN_2253732	0.0444701	0.000855	-4.36264	-0.46926	-1.2822	ST8SIA4	ST8 alpha-N-acetyl-neuraminide alpha-2,8-sialyltransferase 4
ILMN_1813139	0.0488837	0.00107	-4.2394	-0.68596	-1.28096	ANKDD1A	ankyrin repeat and death domain containing 1A
ILMN_1794165	0.0416083	0.000741	-4.44244	-0.32985	-1.27498	PGD	phosphogluconate dehydrogenase
ILMN_2328986	0.0433158	0.000804	-4.39726	-0.40867	-1.27339	SREBF1	sterol regulatory element binding transcription factor 1
ILMN_2343048	0.0433939	0.000811	-4.39257	-0.41687	-1.27145	ABCB9	ATP binding cassette subfamily B member 9
ILMN_1658333	0.049894	0.00116	-4.19521	-0.76404	-1.27125	ECM1	extracellular matrix protein 1
ILMN_1651692	0.049894	0.00116	-4.19284	-0.76824	-1.26638	STK10	serine/threonine kinase 10
ILMN_1706687	0.0444701	0.000855	-4.36277	-0.46902	-1.25447	KLHL5	kelch like family member 5
ILMN_2305407	0.0488837	0.00107	-4.23878	-0.68705	-1.2354	ZBTB16	zinc finger and BTB domain containing 16
ILMN_1728799	0.049894	0.00114	4.20354	-0.74931	1.24636	FBP1	fructose-bisphosphatase 1
ILMN_1741422	0.0469246	0.000941	4.30938	-0.5627	1.24875	FUT8	fucosyltransferase 8
ILMN_1676406	0.049894	0.00116	4.19424	-0.76577	1.25998	CTU2	cytosolic thiouridylase subunit 2
ILMN_1779147	0.0469246	0.000949	4.30462	-0.57108	1.26782	ENC1	ectodermal-neural cortex 1
ILMN_1686109	0.0482243	0.00104	4.25266	-0.66255	1.27378	CCL23	C-C motif chemokine ligand 23
ILMN_1793508	0.0444701	0.000844	4.37002	-0.45632	1.27733	YAE1D1	Yae1 domain containing 1
ILMN_1710001	0.0433939	0.000809	4.39396	-0.41446	1.27745	RPL41	ribosomal protein L41
ILMN_1807633	0.0482243	0.00104	4.25517	-0.65813	1.28004	RIDA	reactive intermediate imine deaminase A homolog
ILMN_1759453	0.0406145	0.000711	4.46574	-0.28928	1.28093	UQCRB	ubiquinol-cytochrome c reductase binding protein
ILMN_1771482	0.0488837	0.00107	4.23668	-0.69076	1.28537	KIAA1324	KIAA1324
ILMN_1764030	0.0492745	0.0011	4.22506	-0.71128	1.2857	CCL23	C-C motif chemokine ligand 23
ILMN_1735499	0.0444701	0.00085	4.3659	-0.46355	1.2889	DCBLD2	discoidin, CUB and LCCL domain containing 2
ILMN_3283775	0.0423724	0.000764	4.42542	-0.35951	1.2891	RPL21P28	ribosomal protein L21 pseudogene 28
ILMN_1803647	0.0459194	0.000903	4.33248	-0.52214	1.2937	FAM162A	family with sequence similarity 162 member A
ILMN_1794505	0.049894	0.00116	4.1953	-0.76389	1.2967	SHFM1	split hand/foot malformation (ectrodactyly) type 1
ILMN_1759513	0.0423943	0.000771	4.4205	-0.3681	1.30207	RND3	Rho family GTPase 3
ILMN_1702487	0.0407118	0.000715	4.46243	-0.29504	1.30969	SGK1	serum/glucocorticoid regulated kinase 1
ILMN_3307654	0.0497874	0.00112	4.21286	-0.73283	1.32409	MIPOL1	mirror-image polydactyly 1
ILMN_2330243	0.0492745	0.00109	4.22665	-0.70847	1.32944	NUDT1	nudix hydrolase 1
ILMN_1693523	0.0497574	0.00111	4.21663	-0.72617	1.32952	GUSBP5	glucuronidase, beta pseudogene 5
ILMN_2344662	0.0433158	0.000799	4.40051	-0.403	1.33127	HMGA2	high mobility group AT-hook 2
ILMN_1739576	0.04383	0.000824	4.38333	-0.43303	1.332	CYB5R2	cytochrome b5 reductase 2
ILMN_3247187	0.0357075	0.000569	4.59113	-0.07212	1.34614	C12orf77	chromosome 12 open reading frame 77
ILMN_1721901	0.0469246	0.000969	4.29299	-0.59153	1.35138	CTNNAL1	catenin alpha like 1
ILMN_2179397	0.0387467	0.000652	4.51432	-0.20492	1.35166	TATDN1	TatD DNase domain containing 1
ILMN_2071809	0.0319099	0.000478	4.68997	0.09767	1.36586	MGP	matrix Gla protein
ILMN_2070072	0.0332413	0.000504	4.65973	0.04587	1.36854	RPS7	ribosomal protein S7
ILMN_3181473	0.036177	0.00058	4.58046	-0.09051	1.37032	PRICKLE1	prickle planar cell polarity protein 1
ILMN_1785202	0.0406145	0.000711	4.4662	-0.28849	1.3705	STAT4	signal transducer and activator of transcription 4
ILMN_1665686	0.0388268	0.000658	4.50906	-0.21403	1.37471	PIEZO2	piezo type mechanosensitive ion channel component 2
ILMN_1777691	0.0365232	0.000588	4.57292	-0.10354	1.37488	ARL9	ADP ribosylation factor like GTPase 9
ILMN_1769433	0.0367054	0.000596	4.56563	-0.11611	1.3806	IQGAP2	IQ motif containing GTPase activating protein 2
ILMN_1713875	0.0372598	0.00062	4.54287	-0.15546	1.38242	NME1	NME/NM23 nucleoside diphosphate kinase 1
ILMN_1851865	0.0499736	0.00117	4.19051	-0.77237	1.38304	LINC00961	long intergenic non-protein coding RNA 961
ILMN_2375830	0.0433158	0.000802	4.39875	-0.40608	1.38472	DIXDC1	DIX domain containing 1
ILMN_1750722	0.0342357	0.00053	4.6316	-0.00245	1.39011	RPS7	ribosomal protein S7
ILMN_1703946	0.049778	0.00112	4.21488	-0.72925	1.39695	ADORA2B	adenosine A2b receptor
ILMN_1681741	0.0471292	0.000993	4.27992	-0.61452	1.4072	COA6	cytochrome c oxidase assembly factor 6
ILMN_2414962	0.0469246	0.000973	4.29096	-0.59509	1.41249	MOBP	myelin-associated oligodendrocyte basic protein
ILMN_1717262	0.029163	0.000423	4.76029	0.21769	1.41689	PROCR	protein C receptor
ILMN_1710284	0.0355652	0.000564	4.59666	-0.06259	1.42465	HES1	hes family bHLH transcription factor 1
ILMN_2228538	0.0292613	0.000428	4.75371	0.20649	1.42526	IRAK1BP1	interleukin 1 receptor associated kinase 1 binding protein 1
ILMN_1756417	0.0459194	0.000901	4.33349	-0.52036	1.42749	ANKRD37	ankyrin repeat domain 37
ILMN_1682636	0.0407524	0.000721	4.45796	-0.30281	1.43259	CXCL2	C-X-C motif chemokine ligand 2
ILMN_2409642	0.0222375	0.000279	5.00157	0.62435	1.4395	TRO	trophinin
ILMN_1704055	0.0497574	0.00111	4.21665	-0.72613	1.43959	NOP16	NOP16 nucleolar protein
ILMN_3244893	0.0258378	0.000352	4.86532	0.3957	1.44404	BAG2	BCL2 associated athanogene 2
ILMN_1696347	0.0469246	0.000974	4.29013	-0.59655	1.44508	CTSC	cathepsin C
ILMN_1664861	0.0327342	0.000494	4.6714	0.06587	1.45896	ID1	inhibitor of DNA binding 1, HLH protein
ILMN_1729368	0.0241675	0.000315	4.93072	0.50577	1.45929	FZD8	frizzled class receptor 8
ILMN_1775405	0.0352853	0.000555	4.60554	-0.04728	1.4601	ARL4A	ADP ribosylation factor like GTPase 4A
ILMN_2157709	0.0388244	0.000656	4.51114	-0.21043	1.46039	IGBP1P1	immunoglobulin (CD79A) binding protein 1 pseudogene 1
ILMN_2194106	0.0469246	0.000975	4.29006	-0.59667	1.4764	TSPAN12	tetraspanin 12
ILMN_3247023	0.0240057	0.000307	4.94565	0.53082	1.47744	CASC15	cancer susceptibility candidate 15 (non-protein coding)
ILMN_2090782	0.0451887	0.000875	4.35018	-0.49109	1.47826	GCSH	glycine cleavage system protein H
ILMN_1710544	0.0260709	0.000359	4.85477	0.37789	1.48222	PCDH7	protocadherin 7
ILMN_1721978	0.0258223	0.000349	4.87061	0.40463	1.48242	CARD11	caspase recruitment domain family member 11
ILMN_1737416	0.0190047	0.000214	5.15686	0.88169	1.49096	PGBD3	piggyBac transposable element derived 3
ILMN_2112811	0.0190047	0.000213	5.15891	0.88506	1.49296	RPL36A	ribosomal protein L36a
ILMN_1715401	0.0194075	0.000222	5.1357	0.84684	1.49736	MT1G	metallothionein 1G
ILMN_2298577	0.0190047	0.000214	5.1567	0.88142	1.49882	TBX18	T-box 18
ILMN_2399016	0.0207239	0.000246	5.07532	0.74699	1.49887	MMP28	matrix metallopeptidase 28
ILMN_1736670	0.0199756	0.000232	5.10882	0.80246	1.50027	PPP1R3C	protein phosphatase 1 regulatory subunit 3C
ILMN_1666733	0.0243186	0.000323	4.91625	0.48148	1.501	CXCL8	C-X-C motif chemokine ligand 8
ILMN_1701032	0.0186307	0.000202	5.19141	0.93848	1.50916	TFPI	tissue factor pathway inhibitor
ILMN_2210111	0.0227811	0.00029	4.97897	0.5866	1.52123	GDF3	growth differentiation factor 3
ILMN_1798360	0.0241675	0.000312	4.93528	0.51343	1.52549	ACKR3	atypical chemokine receptor 3
ILMN_1708778	0.0347677	0.000543	4.61836	-0.02521	1.53571	ASS1	argininosuccinate synthase 1
ILMN_2136446	0.018299	0.000187	5.23799	1.01474	1.53789	CTNNAL1	catenin alpha like 1
ILMN_1813490	0.0188562	0.000207	5.17542	0.91222	1.54456	FSD1	fibronectin type III and SPRY domain containing 1
ILMN_1769245	0.0207479	0.000248	5.06923	0.73691	1.55858	GLIPR1	GLI pathogenesis related 1
ILMN_1709348	0.0287854	0.00041	4.7783	0.24831	1.56811	ALDH1A1	aldehyde dehydrogenase 1 family member A1
ILMN_1675594	0.0214101	0.000259	5.04418	0.6953	1.5751	YY1AP1	YY1 associated protein 1
ILMN_1682599	0.0256631	0.000345	4.8771	0.41558	1.58237	GPRC5A	G protein-coupled receptor class C group 5 member A
ILMN_1792138	0.0142804	0.000121	5.49956	1.43697	1.5844	UQCRH	ubiquinol-cytochrome c reductase hinge protein
ILMN_1810875	0.0190047	0.000215	5.15529	0.87912	1.59614	SYNGR1	synaptogyrin 1
ILMN_3236112	0.0442908	0.000835	4.37568	-0.44642	1.6122	TP53TG1	TP53 target 1 (non-protein coding)
ILMN_3305938	0.022527	0.000285	4.98833	0.60224	1.61411	SGK1	serum/glucocorticoid regulated kinase 1
ILMN_1757338	0.0288827	0.000415	4.77089	0.23573	1.61895	PLSCR4	phospholipid scramblase 4
ILMN_2367010	0.0190047	0.000215	5.15448	0.87778	1.63678	ADGRG6	adhesion G protein-coupled receptor G6
ILMN_1794829	0.012509	9.66e-05	5.63685	1.65439	1.63789	MRAP2	melanocortin 2 receptor accessory protein 2
ILMN_1665832	0.0186307	0.000198	5.20177	0.95547	1.6421	ID1	inhibitor of DNA binding 1, HLH protein
ILMN_1805064	0.0169539	0.000164	5.31421	1.13883	1.64233	SCARNA9	small Cajal body-specific RNA 9
ILMN_3238233	0.0128187	0.0001	5.61514	1.6202	1.64443	HIST2H4B	histone cluster 2, H4b
ILMN_1651958	0.0115258	8.46e-05	5.71866	1.78257	1.65749	MGP	matrix Gla protein
ILMN_1806473	0.0186307	0.000198	5.20364	0.95853	1.67261	BEX5	brain expressed X-linked 5
ILMN_1699651	0.0157866	0.000144	5.39523	1.26979	1.6746	IL6	interleukin 6
ILMN_1687036	0.0169993	0.000166	5.30768	1.12824	1.68676	MRPL47	mitochondrial ribosomal protein L47
ILMN_2222317	0.0471292	0.000993	4.27951	-0.61525	1.6889	DNAJB4	DnaJ heat shock protein family (Hsp40) member B4
ILMN_2096372	0.0129376	0.000103	5.59514	1.58864	1.69122	ALDH1A1	aldehyde dehydrogenase 1 family member A1
ILMN_1705814	0.0106247	7.1e-05	5.82737	1.9513	1.69394	KRT80	keratin 80
ILMN_1798855	0.0106247	6.92e-05	5.84351	1.97619	1.69883	RASSF9	Ras association domain family member 9
ILMN_1677402	0.0151237	0.000136	5.42935	1.32465	1.7101	C11orf96	chromosome 11 open reading frame 96
ILMN_3220934	0.0142364	0.000116	5.52229	1.47316	1.7302	LINC00152	long intergenic non-protein coding RNA 152
ILMN_1720771	0.0214202	0.000263	5.03505	0.68011	1.7303	STX11	syntaxin 11
ILMN_2184373	0.00964972	5.18e-05	6.02623	2.25517	1.73189	CXCL8	C-X-C motif chemokine ligand 8
ILMN_1746013	0.00987851	5.64e-05	5.97219	2.1732	1.74356	SPOCK1	sparc/osteonectin, cwcv and kazal-like domains proteoglycan (testican) 1
ILMN_1745497	0.0106247	7.16e-05	5.82208	1.94313	1.74719	METTL25	methyltransferase like 25
ILMN_1754103	0.01645	0.000156	5.34654	1.19121	1.75681	CLDN11	claudin 11
ILMN_1766573	0.0162413	0.000151	5.36604	1.22272	1.75979	TERC	telomerase RNA component
ILMN_1655827	0.0287854	0.00041	4.77775	0.24739	1.76568	COPS2	COP9 signalosome subunit 2
ILMN_1753525	0.0115258	8.33e-05	5.72813	1.79734	1.76868	TCEAL7	transcription elongation factor A like 7
ILMN_3246206	0.0312261	0.000465	4.70656	0.12604	1.77643	SNORA79	small nucleolar RNA, H/ACA box 79
ILMN_1684984	0.0162655	0.000153	5.35723	1.20849	1.79968	MAGED2	MAGE family member D2
ILMN_1701930	0.0105734	6.67e-05	5.86725	2.01273	1.81921	EEF1B2	eukaryotic translation elongation factor 1 beta 2
ILMN_1764709	0.0122144	9.16e-05	5.66962	1.70587	1.83214	MAFB	MAF bZIP transcription factor B
ILMN_2374115	0.0143989	0.000123	5.48892	1.41998	1.83732	TFAP2A	transcription factor AP-2 alpha
ILMN_3229324	0.0181289	0.000184	5.24797	1.03104	1.84558	SGK1	serum/glucocorticoid regulated kinase 1
ILMN_2104356	0.0260709	0.000359	4.8545	0.37743	1.87102	COL1A2	collagen type I alpha 2 chain
ILMN_1700081	0.00938303	4.9e-05	6.06219	2.30946	1.87553	FST	follistatin
ILMN_2367141	0.0129721	0.000104	5.5888	1.57863	1.88436	TCF7	transcription factor 7 (T-cell specific, HMG-box)
ILMN_1741021	0.0370099	0.000609	4.55265	-0.13855	1.90205	CH25H	cholesterol 25-hydroxylase
ILMN_1813019	0.049894	0.00115	4.19974	-0.75603	1.91478	DNAJB4	DnaJ heat shock protein family (Hsp40) member B4
ILMN_1711702	0.0100773	5.94e-05	5.93948	2.12336	1.9313	CLEC2D	C-type lectin domain family 2 member D
ILMN_1682034	0.00584978	2.26e-05	6.56671	3.04996	1.9418	HEY2	hes related family bHLH transcription factor with YRPW motif 2
ILMN_1696048	0.00785562	3.6e-05	6.26109	2.60611	1.94255	MEDAG	mesenteric estrogen dependent adipogenesis
ILMN_1787897	0.0052153	1.92e-05	6.67662	3.20605	1.9629	CXCL1	C-X-C motif chemokine ligand 1
ILMN_1652826	0.0050451	1.83e-05	6.71042	3.25368	1.98123	LRRC17	leucine rich repeat containing 17
ILMN_1736096	0.0055576	2.12e-05	6.61175	3.11415	1.98267	DLL3	delta like canonical Notch ligand 3
ILMN_1767068	0.00964972	5.28e-05	6.015	2.23817	1.98741	SMAD6	SMAD family member 6
ILMN_2078599	0.0118772	8.83e-05	5.692	1.74092	1.99243	ACP5	acid phosphatase 5, tartrate resistant
ILMN_1689004	0.00625312	2.57e-05	6.48131	2.92739	2.00974	TNFRSF12A	TNF receptor superfamily member 12A
ILMN_1712896	0.00444362	1.53e-05	6.83239	3.42412	2.0219	FST	follistatin
ILMN_1844593	0.00535214	2.01e-05	6.64801	3.16559	2.03726	NRG1	neuregulin 1
ILMN_1703531	0.00383994	1.25e-05	6.97092	3.61496	2.04859	S1PR3	sphingosine-1-phosphate receptor 3
ILMN_2307903	0.00378491	1.21e-05	6.99415	3.64669	2.05023	VCAM1	vascular cell adhesion molecule 1
ILMN_2086095	0.0186307	0.000198	5.204	0.95912	2.06221	ID2	inhibitor of DNA binding 2, HLH protein
ILMN_3241451	0.0115258	8.12e-05	5.744	1.82207	2.06737	MRAP2	melanocortin 2 receptor accessory protein 2
ILMN_1663866	0.00332697	8.42e-06	7.24833	3.98851	2.14859	TGFBI	transforming growth factor beta induced
ILMN_1664176	0.00145787	2.96e-06	8.01822	4.96693	2.34837	FBLN5	fibulin 5
ILMN_1753449	0.00949721	5.02e-05	6.047	2.28655	2.39533	CST1	cystatin SN
ILMN_1737252	0.00355021	1.01e-05	7.1174	3.81363	2.39602	NRG1	neuregulin 1
ILMN_1778668	0.00355021	1.05e-05	7.09481	3.7832	2.39774	TAGLN	transgelin
ILMN_2053103	0.0011289	2.08e-06	8.28848	5.29091	2.44098	SLC40A1	solute carrier family 40 member 1
ILMN_1805773	0.00076397	1.36e-06	8.62386	5.67956	2.60117	ART4	ADP-ribosyltransferase 4 (Dombrock blood group)
ILMN_2223941	0.00055837	8.19e-07	9.03832	6.14013	2.60177	FBLN5	fibulin 5
ILMN_1668863	0.00065861	1.09e-06	8.80147	5.87954	2.65172	LYPD1	LY6/PLAUR domain containing 1
ILMN_1758067	0.00055059	7.1e-07	9.15713	6.26827	2.72107	RGS4	regulator of G-protein signaling 4
ILMN_1773337	0.00047191	5.22e-07	9.41854	6.54431	2.72352	DKK1	dickkopf WNT signaling pathway inhibitor 1
ILMN_2388397	0.00063398	1.01e-06	8.86337	5.94832	2.73649	LYPD1	LY6/PLAUR domain containing 1
ILMN_1733443	0.00055837	8.23e-07	9.034	6.13544	2.76014	SULT1B1	sulfotransferase family 1B member 1
ILMN_1656837	0.00047191	5e-07	9.45545	6.58265	2.8495	RBP1	retinol binding protein 1
ILMN_2242900	0.00037633	2.08e-07	10.2327	7.35453	2.99161	IL1RL1	interleukin 1 receptor like 1
ILMN_2313672	0.00044135	3.25e-07	9.83021	6.9631	3.02793	IL1RL1	interleukin 1 receptor like 1
ILMN_1744604	0.00052127	6.41e-07	9.24425	6.36117	3.0347	CYBA	cytochrome b-245 alpha chain
ILMN_1801842	0.00034689	1.71e-07	10.4163	7.52741	3.13641	PTX3	pentraxin 3
ILMN_1707727	0.00142119	2.79e-06	8.0611	5.01899	3.23223	ANGPTL4	angiopoietin like 4
ILMN_1671106	0.00014892	3.66e-08	11.9276	8.82657	3.44141	GJA4	gap junction protein alpha 4
ILMN_1793025	2.44e-06	3e-10	17.9432	12.3804	5.31244	MGARP	mitochondria localized glutamic acid rich protein
ILMN_2072101	2.44e-06	1.86e-10	18.6725	12.6856	5.54449	MGARP	mitochondria localized glutamic acid rich protein
